# Supplementary material for: Host genetics and gut microbiota synergistically regulate feed utilization in egg-type chickens
Source: J Anim Sci Biotechnol. 2024 Sep 9;15:123. doi: 10.1186/s40104-024-01076-7 (PMC11382517; doi:10.1186/s40104-024-01076-7)
Supplement: Supplementary file 1 — Additional file 1: Table S1. Descriptive statistics for host phenotypes. Table S2. Summary statistics of whole-genome resequencing. Table S3. Summary statistics of 16S rRNA gene sequencing. Table S4. Detailed information on the SNPs associated with feed conversion ratio. Table S5. Detailed information on the SNPs associated with residual feed intake. Table S6. The SMR test based on the GWAS results for FCR. Table S7. The SMR test based on the GWAS results for RFI. Table S8. SRC analysis between the expression of each gene and FCR. Table S9. SRC analysis between the expression of each gene and RFI. Table S10. Differential expression genes detected between the top and bottom 20% FCR-ranked chickens. Table S11. Differential expression genes detected between the top and bottom 20% RFI-ranked chickens. Table S12. SRC analysis performed between the abundance of microbial taxa in each gut segment and FCR. Table S13. SRC analysis performed between the abundance of microbial taxa in each gut segment and RFI. Table S14. Wilcoxon rank-sum test on the relative abundance of each taxon between the top and bottom 20% FCR-ranked chickens. Table S15. Wilcoxon rank-sum test on the relative abundance of each taxon between the top and bottom 20% RFI-ranked chickens. Table S16. LEfSe analysis on the relative abundance of each taxon between the top and bottom 20% FCR/RFI-ranked chickens. Table S17. Heritabilityand cumulative abundance of heritable microbiota. Table S18. Detailed information on the significant SNPs associated with the abundance of key microbial genera. Table S19. The SMR test based on the mGWAS results for key microbial genera. [file 40104_2024_1076_MOESM1_ESM.xlsx]

## Sheet: Table S1
Table S1. Descriptive statistics for host phenotypes
Traits	N	Mean ± SD	CV, %	Maximum	Minimum
DFI, g/d	725	119.42 ± 11.39	9.53	160.57	77.13
DEM, g/d	725	52.80 ± 8.68	16.43	70.72	3.98
DBWG, g/d	725	1.11 ± 2.86	257.65	12.82	-17.3214
MBW, g	725	312.90 ± 24.37	7.79	385.3	230.8
FCR	725	2.42 ± 1.44	59.42	29.964	1.603
RFI, g/d	725	0.00127 ± 8.63	——	36.351	-20.6786
N = the number of non-missing values; SD = standard deviation; CV = variation coefficient; DFI = daily feed intake; DEM = daily egg mass; DBWG = daily body weight gain; MBW = metabolic body weight; FCR = feed conversion ratio; RFI = residual feed intake;

## Sheet: Table S2
Table S2. Summary statistics of whole-genome resequencing
Chromosome	Length	Variants	Variants rate	SNP density
1	197608386	1253547	157	6.369
2	149682049	891415	167	5.988
3	110838418	684557	161	6.211
4	91315245	616721	148	6.757
5	59809098	391270	152	6.579
6	36374701	231498	157	6.369
7	36742308	238840	153	6.536
8	30219446	162237	186	5.376
9	24153086	177911	135	7.407
10	21119840	116804	180	5.556
11	20200042	111727	180	5.556
12	20387278	114119	178	5.618
13	19166714	115089	166	6.024
14	16219308	111232	145	6.897
15	13062184	80399	162	6.173
16	2844601	5667	501	1.996
17	10762512	61843	174	5.747
18	11373140	79457	143	6.993
19	10323212	67391	153	6.536
20	13897287	79011	175	5.714
21	6844979	43677	156	6.41
22	5459462	17294	315	3.175
23	6149580	39737	154	6.494
24	6491222	47846	135	7.407
25	3980610	18184	218	4.587
26	6055710	39936	151	6.623
27	8080432	35492	227	4.405
28	5116882	29276	174	5.747
30	1818525	3719	488	2.049
31	6153034	9915	620	1.613
32	725831	1732	419	2.387
33	7821666	27277	286	3.497
Total	960796788	5904820	162	6.173

## Sheet: Table S3
Table S3. Summary statistics of 16S rRNA gene sequencing
Segments	N	Clean reads	Coverage range	Average of sequences per sample
Duodenum	705	34702605	11,305-67,660	49224
Jejunum	705	33904431	16,633-67,325	48091
Ileum	704	36325188	11,512-67,890	51598
Cecum	705	34308242	17,063-67,763	48664
Feces	700	34934844	10,153-67,631	49907
Total	3519	174175310	10,153-67,890	49497

## Sheet: Table S4
Table S4. Detailed information on the SNPs associated with feed conversion ratio (FCR)
SNP	Chromosome	Position (galGal6)	Minor allele	Major allele	MAF	beta	se	P-value
1:15735742	1	15735742	A	G	0.018	-0.926038	0.198915	3.27e-06
1:25664581	1	25664581	G	C	0.316	0.279991	0.0622176	6.23e-06
rs15214224	1	25877311	G	T	0.265	0.300482	0.0663053	5.47e-06
rs14804657	1	29094903	C	T	0.36	0.28766	0.0620139	3.25e-06
1:29111006	1	29111006	T	C	0.389	0.268183	0.0592858	5.76e-06
rs730958360	1	29111712	A	G	0.352	0.261829	0.0580695	6.12e-06
7:27311110	7	27311110	G	A	0.173	0.338018	0.0744425	5.63e-06
rs15872932	7	27312007	A	T	0.183	0.333732	0.0711964	2.73e-06
7:27317377	7	27317377	G	T	0.17	0.341609	0.0754303	5.68e-06
rs314720549	7	27324015	C	T	0.177	0.341044	0.0735152	3.38e-06
rs318237808	7	27325697	A	G	0.176	0.336893	0.074788	6.37e-06
rs316287584	7	27327697	T	C	0.182	0.346337	0.0746257	3.46e-06
rs738365909	7	27346790	A	C	0.171	0.34236	0.0755072	5.44e-06
7:27370355	7	27370355	G	A	0.181	0.335291	0.0740592	5.73e-06
rs315965796	7	27377104	C	A	0.184	0.334332	0.0743535	6.56e-06
7:27382433	7	27382433	C	T	0.168	0.347057	0.0748558	3.41e-06
rs732068785	7	27384731	C	T	0.187	0.32318	0.0710474	4.98e-06
7:27385749	7	27385749	T	C	0.184	0.337946	0.0719238	2.59e-06
7:27385769	7	27385769	C	T	0.186	0.32269	0.0708438	5.04e-06
7:27388741	7	27388741	C	T	0.17	0.323566	0.0718481	6.29e-06
7:27388746	7	27388746	A	G	0.171	0.327707	0.0707661	3.45e-06
The column "MAF" is the allele frequency of the first listed marker

## Sheet: Table S5
Table S5. Detailed information on the SNPs associated with residual feed intake (RFI)
SNP	Chromosome	Position (galGal6)	Minor allele	Major allele	MAF	beta	se	P-value
rs316724231	2	74452183	A	G	0.204	0.323676	0.0717197	6.44034e-06
rs738582338	2	74557294	C	T	0.204	0.321625	0.0708478	5.72765e-06
snp54293	5	9582228	A	C	0.253	0.298171	0.0654388	5.26873e-06
rs13705638	5	9586998	G	A	0.248	0.308693	0.0669367	4.00499e-06
rs318141799	5	9653178	T	C	0.227	0.349516	0.0699467	6.10818e-07
rs735106116	5	9653201	G	A	0.227	0.349516	0.0699467	6.10818e-07
rs14123251	19	8267391	A	G	0.468	0.216654	0.0474394	5.09581e-06
rs312433097	19	8426112	T	C	0.409	-0.270123	0.0594008	5.64326e-06
The column "MAF" is the allele frequency of the first listed marker

## Sheet: Table S6
Table S6. The SMR test based on the GWAS results for FCR
probeID	ProbeChr	Gene	Probe_bp	trans_chr	trans_leftBound	trans_rightBound	topSNP	topSNP_chr	topSNP_bp	A1	A2	Freq	b_GWAS	se_GWAS	p_GWAS	b_eQTL	se_eQTL	p_eQTL	b_SMR	se_SMR	p_SMR	p_SMR_FDR_adjusted
ENSGALG00000019087	1	RFXAP	173784872	1	28094903	29111712	1:29094903	1	29094903	C	T	0.36003	0.288	0.062	3.25e-06	0.336927	0.0402438	5.65849e-17	0.854785	0.210443	4.86872e-05	0.000145004
ENSGALG00000016993	1	SUCLA2	169965109	1	24664581	25877311	1:25664581	1	25664581	G	C	0.31512	0.28	0.0622	6.23e-06	0.486688	0.05443	3.83831e-19	0.575318	0.143085	5.80015e-05	0.000145004
ENSGALG00000016993	1	SUCLA2	169965109	1	28094903	29111712	1:29094903	1	29094903	C	T	0.36003	0.288	0.062	3.25e-06	0.354893	0.0548023	9.42645e-11	0.811513	0.214997	0.00016031	0.000267183
ENSGALG00000032028	1	SERTM1	173838414	1	28094903	29111712	1:29111712	1	29111712	A	G	0.352545	0.262	0.0581	6.12e-06	0.24559	0.0440142	2.40805e-08	1.06682	0.304174	0.000452735	0.000517422
ENSGALG00000017005	1	CAB39L	170465095	1	24664581	26664581	1:25664581	1	25664581	G	C	0.31512	0.28	0.0622	6.23e-06	0.224163	0.0411067	4.94705e-08	1.24909	0.359805	0.000517422	0.000517422

## Sheet: Table S7
Table S7. The SMR test based on the GWAS results for RFI
probeID	ProbeChr	Gene	Probe_bp	trans_chr	trans_leftBound	trans_rightBound	topSNP	topSNP_chr	topSNP_bp	A1	A2	Freq	b_GWAS	se_GWAS	p_GWAS	b_eQTL	se_eQTL	p_eQTL	b_SMR	se_SMR	p_SMR	p_SMR_FDR_adjusted
ENSGALG00000016852	1	TNFSF13B	141624410	19	8267391	9426112	19:8426112	19	8426112	T	C	0.409431	-0.27	0.0594	5.64e-06	0.304586	0.0449173	1.19319e-11	-0.88645	0.23478	0.000159578	0.000231602
ENSGALG00000007443	4	TMLHE	10998969	2	73452183	74557294	2:74452183	2	74452183	A	G	0.20509	0.324	0.0717	6.44e-06	0.322534	0.050791	2.15005e-10	1.00455	0.272841	0.000231602	0.000231602

## Sheet: Table S8
Table S8. SRC analysis between the expression of each gene and FCR
gene_id	gene name	SRC correlation coefficient	p_value	direction
ENSGALG00000017199	MAML2	0.222903	5.18e-09	positive
ENSGALG00000047939		-0.215566	1.66e-08	negative
ENSGALG00000029235	CPNE4	-0.203983	9.6e-08	negative
ENSGALG00000004689	PKN1	0.183058	1.78e-06	positive
ENSGALG00000054381		0.182341	1.96e-06	positive
ENSGALG00000041459	DDIT4	0.181839	2.09e-06	positive
ENSGALG00000051283		0.176205	4.32e-06	positive
ENSGALG00000052910		-0.175743	4.58e-06	negative
ENSGALG00000011715	HSPA2	0.175436	4.77e-06	positive
ENSGALG00000053359		-0.174806	5.16e-06	negative
ENSGALG00000006802	LAMB2	0.169634	9.81e-06	positive
ENSGALG00000004476	SEMA3G	0.166771	1.39e-05	positive
ENSGALG00000002550	TSHB	-0.166516	1.43e-05	negative
ENSGALG00000010870	JUN	0.16643	1.45e-05	positive
ENSGALG00000051558		0.16472	1.78e-05	positive
ENSGALG00000049278		-0.161896	2.48e-05	negative
ENSGALG00000049707		0.16146	2.61e-05	positive
ENSGALG00000003369	KAT2A	0.159133	3.41e-05	positive
ENSGALG00000008072	CHRDL1	-0.157117	4.3e-05	negative
ENSGALG00000036850	DNAJA4	0.157038	4.34e-05	positive
ENSGALG00000023819		0.155887	4.94e-05	positive
ENSGALG00000001926	HSPB1	0.154984	5.47e-05	positive
ENSGALG00000036086	TAGLN2	0.154414	5.83e-05	positive
ENSGALG00000012357	CXCR4	0.154056	6.07e-05	positive
ENSGALG00000030908		-0.152163	7.49e-05	negative
ENSGALG00000006976		0.152032	7.6e-05	positive
ENSGALG00000046727		0.151642	7.93e-05	positive
ENSGALG00000030064		0.149892	9.6e-05	positive
ENSGALG00000005209	AQP1	0.149147	0.00010409	positive
ENSGALG00000009433	BAG3	0.148614	0.000110259	positive
ENSGALG00000048923	CBARP	0.148268	0.000114441	positive
ENSGALG00000017032	SLC25A15	0.146357	0.000140396	positive
ENSGALG00000007383	HSPB8	0.145548	0.000152969	positive
ENSGALG00000052767		0.14527	0.000157528	positive
ENSGALG00000027891	NREP	0.144017	0.000179713	positive
ENSGALG00000037437	EGR3	0.142623	0.000207829	positive
ENSGALG00000045312	SEMA6C	0.142224	0.000216604	positive
ENSGALG00000002562	ARAP3	0.14153	0.000232695	positive
ENSGALG00000029118		0.141466	0.000234238	positive
ENSGALG00000026159	PDLIM7	0.139918	0.000274498	positive
ENSGALG00000023626	NTN1	-0.139779	0.000278404	negative
ENSGALG00000023818	HSPB9	0.139546	0.000285098	positive
ENSGALG00000035031	HEY1	0.139335	0.000291275	positive
ENSGALG00000048751		0.138981	0.000301933	positive
ENSGALG00000038624		0.137792	0.000340429	positive
ENSGALG00000026276	TCF15	0.137759	0.000341539	positive
ENSGALG00000046550		0.137421	0.000353332	positive
ENSGALG00000008661	CYR61	0.13711	0.000364505	positive
ENSGALG00000052828		-0.136281	0.000395938	negative
ENSGALG00000006947	BDH1A	0.135772	0.000416471	positive
ENSGALG00000053241		0.135426	0.000430982	positive
ENSGALG00000005360	CA4	-0.134966	0.000451019	negative
ENSGALG00000011637	TCP1	0.134887	0.000454571	positive
ENSGALG00000043727	NR4A1	0.134518	0.000471385	positive
ENSGALG00000011306	DES	0.134515	0.0004715	positive
ENSGALG00000012196	MCUB	-0.134334	0.000479977	negative
ENSGALG00000046799		-0.133871	0.000502249	negative
ENSGALG00000032687	PHLDA2	0.133141	0.000539388	positive
ENSGALG00000047644		-0.132939	0.00055008	negative
ENSGALG00000036142	LOXL3	0.132281	0.000586375	positive
ENSGALG00000051964		-0.132155	0.000593575	negative
ENSGALG00000033212	HSP90AA1	0.131682	0.000621293	positive
ENSGALG00000032903		0.131644	0.000623586	positive
ENSGALG00000002105	FOXI1	0.131245	0.000647998	positive
ENSGALG00000013971	SGK1	0.13115	0.000653953	positive
ENSGALG00000051350		-0.130494	0.000696341	negative
ENSGALG00000053999	VPS37D	0.129988	0.000730842	positive
ENSGALG00000053926		-0.129421	0.000771342	negative
ENSGALG00000000498	ACE	0.129377	0.000774552	positive
ENSGALG00000039474	ID4	0.129307	0.000779723	positive
ENSGALG00000021762	SNORD58	0.128784	0.000819271	positive
ENSGALG00000013239		0.128718	0.000824458	positive
ENSGALG00000049553		-0.128289	0.000858436	negative
ENSGALG00000040882	HSPA4	0.128175	0.000867714	positive
ENSGALG00000053511	APOLD1	0.127826	0.000896653	positive
ENSGALG00000041266	CNN1	0.127614	0.000914679	positive
ENSGALG00000041120	METTL24	0.12728	0.000943689	positive
ENSGALG00000011902	TAGLN	0.127074	0.0009621	positive
ENSGALG00000034453	SAMD11	0.126624	0.00100331	positive
ENSGALG00000048261	HES6	0.126394	0.00102499	positive
ENSGALG00000004521	GPX3	0.124791	0.00118857	positive
ENSGALG00000033953	SHROOM4	0.124588	0.0012109	positive
ENSGALG00000006911	TMC5	-0.124454	0.00122588	negative
ENSGALG00000041491	ACKR4	0.12439	0.00123314	positive
ENSGALG00000006415	CD40LG	0.124084	0.00126811	positive
ENSGALG00000002511		-0.12402	0.00127552	negative
ENSGALG00000053552	IER5L	0.123661	0.00131802	positive
ENSGALG00000043234	HBA1	0.123458	0.00134266	positive
ENSGALG00000034237	MIR7455	0.123058	0.00139224	positive
ENSGALG00000001802	JMJD6	0.122881	0.00141487	positive
ENSGALG00000001446	GSN	0.122622	0.00144842	positive
ENSGALG00000010801	TMEM61	0.122556	0.00145707	positive
ENSGALG00000015908	COL12A1	0.121853	0.00155243	positive
ENSGALG00000034326	TMEM158	0.121586	0.00159011	positive
ENSGALG00000030587		0.121492	0.00160348	positive
ENSGALG00000048488		-0.121364	0.00162198	negative
ENSGALG00000006512	HSPA8	0.12121	0.0016445	positive
ENSGALG00000029892	LMO2	0.121133	0.00165588	positive
ENSGALG00000040971	EGR2	0.121001	0.00167563	positive
ENSGALG00000033938	ARHGAP26	0.120949	0.00168341	positive
ENSGALG00000041981	PRR7	0.120722	0.00171783	positive
ENSGALG00000001709	MUSTN1	0.120579	0.00173985	positive
ENSGALG00000000293		0.120573	0.00174083	positive
ENSGALG00000051379		-0.12043	0.00176307	negative
ENSGALG00000052388	METRN	0.120371	0.00177233	positive
ENSGALG00000044649	P2RX2	0.120347	0.00177621	positive
ENSGALG00000027587		0.119965	0.00183741	positive
ENSGALG00000005567	MSI2	-0.119953	0.00183939	negative
ENSGALG00000051113		0.119926	0.00184389	positive
ENSGALG00000035075	TAP1	0.119801	0.0018644	positive
ENSGALG00000029571	TMEM55A	0.11977	0.00186945	positive
ENSGALG00000000251	CD79B	0.119739	0.0018746	positive
ENSGALG00000034456	PRELP	0.119433	0.00192606	positive
ENSGALG00000030111		-0.119329	0.00194383	negative
ENSGALG00000002952	NRG4	-0.119226	0.00196162	negative
ENSGALG00000047114		0.119032	0.00199536	positive
ENSGALG00000008586	TUBB4B	0.118954	0.00200922	positive
ENSGALG00000004631	DRAXIN	-0.118804	0.00203584	negative
ENSGALG00000050176		0.118653	0.00206312	positive
ENSGALG00000053013		-0.118528	0.00208587	negative
ENSGALG00000054060		0.118335	0.0021214	positive
ENSGALG00000013605	CARMIL1	0.118269	0.00213381	positive
ENSGALG00000034986	HEYL	0.117902	0.00220337	positive
ENSGALG00000050477		0.117777	0.00222745	positive
ENSGALG00000007114	APOA1	0.11731	0.00232001	positive
ENSGALG00000015780	PNRC1	0.117256	0.00233096	positive
ENSGALG00000051280	DNAJB1	0.116891	0.00240583	positive
ENSGALG00000008270	CALHM2	0.116526	0.00248311	positive
ENSGALG00000003748	ANO5	0.116421	0.00250576	positive
ENSGALG00000011017	KLHL8	-0.11634	0.00252338	negative
ENSGALG00000052347		0.116205	0.00255282	positive
ENSGALG00000014365	RBPJ	-0.116073	0.00258215	negative
ENSGALG00000030801	CCKAR	-0.116002	0.00259791	negative
ENSGALG00000011164		0.115937	0.00261261	positive
ENSGALG00000026499	TNFRSF25	0.115789	0.00264592	positive
ENSGALG00000049691		-0.115672	0.00267279	negative
ENSGALG00000015140		-0.115668	0.00267367	negative
ENSGALG00000023193	SOCS1L	0.115507	0.00271081	positive
ENSGALG00000037692		-0.115488	0.00271524	negative
ENSGALG00000041708	WNT4	0.115255	0.00277004	positive
ENSGALG00000037723		0.115089	0.00280966	positive
ENSGALG00000035717	HSPG2	0.11497	0.00283831	positive
ENSGALG00000014934	HS3ST1	0.11482	0.00287496	positive
ENSGALG00000048555		-0.114392	0.00298185	negative
ENSGALG00000007357	BCL6	0.114293	0.00300706	positive
ENSGALG00000034661	ID1	0.114181	0.00303568	positive
ENSGALG00000021074	MYOC	0.114168	0.00303907	positive
ENSGALG00000010494	SLC5A9	-0.114099	0.00305689	negative
ENSGALG00000029766	ITGB5	-0.113877	0.00311502	negative
ENSGALG00000008608	FETUB	-0.113377	0.00324964	negative
ENSGALG00000007565	PPP2R2B	0.11319	0.00330123	positive
ENSGALG00000049450	IGLL1	0.112977	0.00336095	positive
ENSGALG00000037953	TUBA1A	0.112918	0.00337755	positive
ENSGALG00000047514		0.112822	0.0034049	positive
ENSGALG00000048283		0.112583	0.00347407	positive
ENSGALG00000007839	NCAM1	0.11237	0.00353672	positive
ENSGALG00000001412	SEMA7A	0.112251	0.00357192	positive
ENSGALG00000025938	KIAA0513	0.11211	0.0036144	positive
ENSGALG00000049747		0.111661	0.00375228	positive
ENSGALG00000030025	FABP4	0.111432	0.0038247	positive
ENSGALG00000026426		0.111412	0.00383106	positive
ENSGALG00000031707	DHH	0.111395	0.00383639	positive
ENSGALG00000028037	FOS	0.1113	0.00386667	positive
ENSGALG00000047395		0.111283	0.00387215	positive
ENSGALG00000042020	CG-16	-0.111155	0.00391359	negative
ENSGALG00000010346	TGFB3	0.111147	0.00391609	positive
ENSGALG00000010226		-0.111143	0.00391729	negative
ENSGALG00000034118	SOX18	0.111126	0.00392292	positive
ENSGALG00000010469	CYP4B7	-0.110732	0.00405309	negative
ENSGALG00000054661		0.110636	0.00408544	positive
ENSGALG00000002849	DCXR	-0.110474	0.00414033	negative
ENSGALG00000005554	ADIPOQ	0.110181	0.00424168	positive
ENSGALG00000050434		-0.109996	0.00430664	negative
ENSGALG00000022696	KCNE3	0.109896	0.00434204	positive
ENSGALG00000029033		-0.10989	0.00434439	negative
ENSGALG00000027562	PURG	0.109853	0.00435751	positive
ENSGALG00000048948		-0.109645	0.00443252	negative
ENSGALG00000054306	SRXN1	0.109525	0.00447642	positive
ENSGALG00000035461	CHORDC1	0.109317	0.00455311	positive
ENSGALG00000034478	CCL4	0.109087	0.00463951	positive
ENSGALG00000049422	ATF3	0.109075	0.0046442	positive
ENSGALG00000033090	VDR	0.109068	0.00464675	positive
ENSGALG00000035946	GUCY1A1	0.108919	0.0047038	positive
ENSGALG00000041730	GPR20	0.108835	0.00473588	positive
ENSGALG00000048223		-0.108763	0.00476393	negative
ENSGALG00000003799	USP4	-0.108643	0.00481062	negative
ENSGALG00000034020	RHOBTB2	0.108637	0.00481287	positive
ENSGALG00000014540	KANSL3	0.108636	0.00481326	positive
ENSGALG00000024272	S100A12	0.108526	0.0048565	positive
ENSGALG00000043009	WNT1	0.108464	0.00488117	positive
ENSGALG00000012812	SVOPL	-0.108357	0.00492373	negative
ENSGALG00000012377	HNMT	-0.108213	0.00498162	negative
ENSGALG00000024379		0.108031	0.0050553	positive
ENSGALG00000007536		0.107955	0.00508651	positive
ENSGALG00000003212	TSPO2	0.107776	0.00516082	positive
ENSGALG00000040891	RSU1	0.107769	0.00516379	positive
ENSGALG00000052087		0.107499	0.00527764	positive
ENSGALG00000002448	CCT6A	0.107493	0.00527983	positive
ENSGALG00000027707		0.107448	0.00529909	positive
ENSGALG00000003510	UCK2	0.107062	0.00546634	positive
ENSGALG00000007955	SLC16A5	-0.106974	0.0055049	negative
ENSGALG00000052457		-0.106939	0.00552066	negative
ENSGALG00000051509		0.106846	0.00556202	positive
ENSGALG00000000318	CSRP1	0.106783	0.00558997	positive
ENSGALG00000019755	KRABZFP	0.106667	0.00564234	positive
ENSGALG00000006130	STMN3	0.106521	0.00570847	positive
ENSGALG00000012703	DTNBP1	-0.106265	0.00582672	negative
ENSGALG00000005349	MSLN	-0.1062	0.00585702	negative
ENSGALG00000004249	GRHL3	-0.106153	0.00587878	negative
ENSGALG00000048285	TCN2	-0.106149	0.00588057	negative
ENSGALG00000034344	MTHFD2	0.106134	0.00588776	positive
ENSGALG00000035029		0.106077	0.00591445	positive
ENSGALG00000017015	RNASEH2B	0.106004	0.00594884	positive
ENSGALG00000038574		-0.105919	0.00598954	negative
ENSGALG00000008677	VIM	0.105502	0.0061911	positive
ENSGALG00000026396	BG1	-0.105477	0.00620374	negative
ENSGALG00000008616	DDR1	0.10538	0.0062514	positive
ENSGALG00000005936	AGTR2	0.105372	0.00625523	positive
ENSGALG00000041822	FGF22	0.105249	0.00631661	positive
ENSGALG00000008349	LMCD1	0.105102	0.00639057	positive
ENSGALG00000025692		0.105058	0.00641291	positive
ENSGALG00000004373	KCNJ16	-0.105005	0.00643991	negative
ENSGALG00000003138	OXTR	0.104994	0.00644551	positive
ENSGALG00000039193	AGRN	0.104885	0.00650127	positive
ENSGALG00000053057		0.104838	0.00652509	positive
ENSGALG00000030442		0.104815	0.0065371	positive
ENSGALG00000015209	NFIL3	0.104732	0.00658012	positive
ENSGALG00000023821	DHX58	0.104695	0.00659942	positive
ENSGALG00000034289	SLC41A3	-0.104647	0.00662415	negative
ENSGALG00000012241	KLHDC1	-0.10462	0.00663818	negative
ENSGALG00000026733	FFAR4	-0.104447	0.00672944	negative
ENSGALG00000054088		0.104373	0.00676859	positive
ENSGALG00000005208	S1PR1	0.104323	0.0067953	positive
ENSGALG00000017326	ARHGEF17	0.104246	0.00683649	positive
ENSGALG00000009654		0.104226	0.00684729	positive
ENSGALG00000007503	KMO	-0.104199	0.00686161	negative
ENSGALG00000021931	SNORA73	0.104137	0.00689514	positive
ENSGALG00000011214	SERPINH1	0.104115	0.00690701	positive
ENSGALG00000037353	TMEM131	-0.103695	0.00713795	negative
ENSGALG00000023872	NIBAN2	0.103631	0.00717403	positive
ENSGALG00000050917	MIR425	0.103629	0.00717512	positive
ENSGALG00000011220	SLC25A29	-0.103582	0.00720122	negative
ENSGALG00000013406	EOGT	0.103582	0.00720151	positive
ENSGALG00000004179	ANAPC5	-0.103543	0.00722322	negative
ENSGALG00000010293	RBP	-0.103492	0.007252	negative
ENSGALG00000000225	MGAT4C	0.103473	0.0072631	positive
ENSGALG00000027415	GRIN2C	0.103396	0.00730656	positive
ENSGALG00000047072		0.103246	0.00739272	positive
ENSGALG00000047771	PGF	0.102995	0.00753822	positive
ENSGALG00000033204	PQLC2	-0.102838	0.0076309	negative
ENSGALG00000008195	NPHP1	-0.102779	0.00766569	negative
ENSGALG00000004379	BCL7A	0.102676	0.00772762	positive
ENSGALG00000039786	FGFR1	0.102667	0.00773278	positive
ENSGALG00000004518		-0.102572	0.00779001	negative
ENSGALG00000007762	CREBBP	0.102548	0.00780467	positive
ENSGALG00000027874	CHAC1	0.102302	0.00795466	positive
ENSGALG00000051177		0.102282	0.00796642	positive
ENSGALG00000004852	DNM1	-0.102248	0.00798765	negative
ENSGALG00000026077	ALDOC	0.102154	0.00804595	positive
ENSGALG00000031122	NTNG1	0.102144	0.00805235	positive
ENSGALG00000008040		-0.10207	0.00809822	negative
ENSGALG00000012505	LRFN5	-0.10195	0.00817316	negative
ENSGALG00000051163		0.101915	0.0081956	positive
ENSGALG00000002012		0.101906	0.0082015	positive
ENSGALG00000000667	EDN2	0.101862	0.00822905	positive
ENSGALG00000015219		-0.101749	0.00830102	negative
ENSGALG00000005668	WSB1	0.101723	0.00831732	positive
ENSGALG00000026983	CHRD	0.101696	0.00833486	positive
ENSGALG00000029474		0.101663	0.00835597	positive
ENSGALG00000035237		-0.101597	0.0083984	negative
ENSGALG00000048152	SAE1	0.101563	0.00842059	positive
ENSGALG00000030900	NCMAP	-0.101486	0.00847022	negative
ENSGALG00000048390		0.101437	0.00850205	positive
ENSGALG00000034115	DUS1L	0.101297	0.00859435	positive
ENSGALG00000011865	SMTN	0.10125	0.00862503	positive
ENSGALG00000001220	HERPUD1	0.101125	0.00870836	positive
ENSGALG00000012619	PRDM4	0.101046	0.00876068	positive
ENSGALG00000051384		-0.101043	0.00876266	negative
ENSGALG00000005483	CDH13	0.100897	0.00886149	positive
ENSGALG00000000417	SLC16A4	0.100734	0.00897196	positive
ENSGALG00000044026		-0.10073	0.00897476	negative
ENSGALG00000003113	RGS14	0.100661	0.00902238	positive
ENSGALG00000053130	MYOZ3	0.100651	0.00902914	positive
ENSGALG00000013112	RERGL	0.100625	0.00904728	positive
ENSGALG00000002116	TEN1	-0.100568	0.00908629	negative
ENSGALG00000037504	CFAP36	0.100508	0.00912833	positive
ENSGALG00000028147	CTSK	0.100442	0.0091738	positive
ENSGALG00000048996		-0.100393	0.00920856	negative
ENSGALG00000050075	TMEM35A	0.100248	0.0093102	positive
ENSGALG00000013603	MYCT1	0.100239	0.00931702	positive
ENSGALG00000017179	PDGFD	0.100238	0.0093175	positive
ENSGALG00000011384	RCOR1	0.100222	0.00932853	positive
ENSGALG00000009626	THBS1	0.100221	0.00932935	positive
ENSGALG00000020575	ERMN	0.100198	0.00934563	positive
ENSGALG00000004238	MRM2	-0.100167	0.0093681	negative
ENSGALG00000012178	PDGFB	0.100132	0.00939263	positive
ENSGALG00000031597	HBAD	0.10004	0.00945846	positive
ENSGALG00000008656	ICOS	0.0999826	0.00949984	positive
ENSGALG00000000745	SLC26A9	-0.0999221	0.00954356	negative
ENSGALG00000051234		0.0999142	0.00954922	positive
ENSGALG00000005981	GDF2	-0.0998293	0.00961082	negative
ENSGALG00000039376	DPT	0.0996552	0.00973832	positive
ENSGALG00000006743	YWHAH	0.0995135	0.00984309	positive
ENSGALG00000004734		0.0994605	0.00988263	positive
ENSGALG00000030344	ISYNA1	0.0994516	0.00988922	positive
ENSGALG00000011551	JCHAIN	0.0994252	0.00990896	positive
ENSGALG00000046915		0.0993261	0.0099833	positive
ENSGALG00000023395	PLIN1	0.0992545	0.0100373	positive
ENSGALG00000032656	TCF7L1	0.0992477	0.0100425	positive
ENSGALG00000052142		0.0992392	0.0100489	positive
ENSGALG00000038810		-0.0991875	0.0100881	negative
ENSGALG00000006197	CSNK2A1	-0.0991497	0.0101169	negative
ENSGALG00000013743	ENPP7	-0.0990214	0.0102151	negative
ENSGALG00000053874		-0.0987739	0.0104068	negative
ENSGALG00000043632		-0.0986354	0.0105154	negative
ENSGALG00000009875	HMGA2	0.0985801	0.0105591	positive
ENSGALG00000009842	RASSF3	-0.0985602	0.0105749	negative
ENSGALG00000013001		-0.0985125	0.0106127	negative
ENSGALG00000054512		0.0984998	0.0106228	positive
ENSGALG00000015252	ST3GAL6	0.0984484	0.0106637	positive
ENSGALG00000001108	MIER2	-0.098336	0.0107538	negative
ENSGALG00000044849		-0.098325	0.0107627	negative
ENSGALG00000007848	PTS	-0.0982674	0.0108091	negative
ENSGALG00000001181	KCNJ5	0.098258	0.0108167	positive
ENSGALG00000046085	FAM110D	0.0982286	0.0108405	positive
ENSGALG00000007669	EGR1	0.0981233	0.010926	positive
ENSGALG00000025646		0.0980409	0.0109934	positive
ENSGALG00000051518		-0.0978297	0.0111678	negative
ENSGALG00000017849	SNORD14	0.0977732	0.0112149	positive
ENSGALG00000005503	WFDC1	0.0977697	0.0112178	positive
ENSGALG00000039205		0.0977447	0.0112387	positive
ENSGALG00000015895	HTR1B	0.0976842	0.0112894	positive
ENSGALG00000047831		0.0976578	0.0113116	positive
ENSGALG00000045196	LAPTM4B	0.0975176	0.01143	positive
ENSGALG00000002622	FCHSD1	0.0974591	0.0114797	positive
ENSGALG00000029502	CLIC2	0.0974228	0.0115107	positive
ENSGALG00000040730	RXRG	-0.0973956	0.011534	negative
ENSGALG00000011019	ROR1	0.0972358	0.0116714	positive
ENSGALG00000049186		0.0971758	0.0117234	positive
ENSGALG00000006751	THY1	0.097111	0.0117798	positive
ENSGALG00000011747		-0.0970527	0.0118307	negative
ENSGALG00000001633	DUSP26	0.0970187	0.0118605	positive
ENSGALG00000018803	TMEM198	0.096954	0.0119173	positive
ENSGALG00000004129	SPP2	-0.0969085	0.0119575	negative
ENSGALG00000031275	TUBB6	0.0969033	0.0119621	positive
ENSGALG00000049254		-0.0969003	0.0119647	negative
ENSGALG00000048761		0.0968348	0.0120228	positive
ENSGALG00000004777	AIFM2	0.0967235	0.0121219	positive
ENSGALG00000043964		-0.096713	0.0121313	negative
ENSGALG00000011272	RAB5A	0.0967116	0.0121326	positive
ENSGALG00000001031		-0.0967022	0.012141	negative
ENSGALG00000021766		-0.0967021	0.0121411	negative
ENSGALG00000009149	FKBP7	0.0966827	0.0121584	positive
ENSGALG00000037780	PMEPA1	0.0965383	0.0122885	positive
ENSGALG00000029367	CYBA	0.0965285	0.0122973	positive
ENSGALG00000015362	TRAT1	0.096516	0.0123087	positive
ENSGALG00000016457	TRIB2	0.0964988	0.0123243	positive
ENSGALG00000045427	UPP2	-0.0964914	0.012331	negative
ENSGALG00000005551	DKK3	0.0964566	0.0123626	positive
ENSGALG00000007434	RHBDF1	0.096449	0.0123696	positive
ENSGALG00000002548	TLN1	0.0963915	0.012422	positive
ENSGALG00000036497	SOX4	0.0963418	0.0124675	positive
ENSGALG00000047596	SMKR1	0.0962569	0.0125455	positive
ENSGALG00000016993	SUCLA2	0.096137	0.0126564	positive
ENSGALG00000048178	SLC27A3	0.0961043	0.0126869	positive
ENSGALG00000028783		-0.0960891	0.012701	negative
ENSGALG00000033140		0.0960595	0.0127286	positive
ENSGALG00000005678	FLNB	0.0960083	0.0127765	positive
ENSGALG00000053659		-0.0960036	0.0127808	negative
ENSGALG00000044565		-0.0959874	0.0127961	negative
ENSGALG00000008881	RGS3	0.0959863	0.0127971	positive
ENSGALG00000022926	GPR162	0.0959748	0.0128079	positive
ENSGALG00000046826	GYS1	0.0959738	0.0128088	positive
ENSGALG00000046971		-0.0959631	0.0128189	negative
ENSGALG00000000141	BLB1	0.0959367	0.0128437	positive
ENSGALG00000002067		0.0958461	0.0129292	positive
ENSGALG00000026465	TMEM100	0.0957818	0.0129901	positive
ENSGALG00000050278		0.0957323	0.0130373	positive
ENSGALG00000023757	TMEM199	0.0956525	0.0131136	positive
ENSGALG00000035976		-0.095557	0.0132054	negative
ENSGALG00000011560	PACRG	-0.0954334	0.013325	negative
ENSGALG00000051240		-0.0954317	0.0133267	negative
ENSGALG00000023740	HBZ	-0.0954213	0.0133368	negative
ENSGALG00000055035		-0.0953359	0.0134201	negative
ENSGALG00000012118	TMEM260	-0.0952497	0.0135047	negative
ENSGALG00000017863		0.0952456	0.0135087	positive
ENSGALG00000039628	AFAP1L1	0.0951779	0.0135755	positive
ENSGALG00000007845	REL	0.0951324	0.0136205	positive
ENSGALG00000043088		0.0951298	0.0136231	positive
ENSGALG00000047440		0.0950391	0.0137132	positive
ENSGALG00000009111	HAUS2	0.0950085	0.0137437	positive
ENSGALG00000005648		-0.0949886	0.0137637	negative
ENSGALG00000011376	ANKRD9	0.0949554	0.0137969	positive
ENSGALG00000042715		-0.094818	0.0139352	negative
ENSGALG00000051496		0.0948116	0.0139417	positive
ENSGALG00000049938		0.0948111	0.0139422	positive
ENSGALG00000015860	UBE3D	-0.0947091	0.0140457	negative
ENSGALG00000039228	ZFP36L1	0.0946244	0.0141322	positive
ENSGALG00000033902		-0.0946215	0.0141351	negative
ENSGALG00000015666	TNIP2	0.0944983	0.0142617	positive
ENSGALG00000040655	FAM20A	-0.0944808	0.0142799	negative
ENSGALG00000048930	CDC37	0.094412	0.0143511	positive
ENSGALG00000016424	CPSF3	-0.094301	0.0144667	negative
ENSGALG00000041795	WWP1	0.0942985	0.0144693	positive
ENSGALG00000026055	PALM	0.0942984	0.0144694	positive
ENSGALG00000044391	RBM11	-0.0942145	0.0145573	negative
ENSGALG00000032199	FGR	0.094212	0.01456	positive
ENSGALG00000007786	DOK5	0.0941799	0.0145938	positive
ENSGALG00000010391	MMRN1	-0.0941508	0.0146244	negative
ENSGALG00000006632	CEP63	-0.0941332	0.0146429	negative
ENSGALG00000004860	RASD1	0.0940442	0.0147373	positive
ENSGALG00000024984		0.0939916	0.0147932	positive
ENSGALG00000009619	GPR176	0.09399	0.0147949	positive
ENSGALG00000001252	CREB3L3	-0.0939695	0.0148168	negative
ENSGALG00000017840		0.0939259	0.0148634	positive
ENSGALG00000026846	JMJD7	-0.0938983	0.0148929	negative
ENSGALG00000032506	GEM	0.0938761	0.0149167	positive
ENSGALG00000029968	GADD45B	0.0938275	0.014969	positive
ENSGALG00000021399		-0.0938268	0.0149697	negative
ENSGALG00000052255		-0.0938139	0.0149837	negative
ENSGALG00000002437	DIPK1B	-0.0937842	0.0150157	negative
ENSGALG00000050545		0.0937099	0.0150961	positive
ENSGALG00000037160		0.0936936	0.0151138	positive
ENSGALG00000009940	SLC35E3	0.0936684	0.0151412	positive
ENSGALG00000002179	FBF1	-0.0936655	0.0151443	negative
ENSGALG00000043736		0.0936459	0.0151656	positive
ENSGALG00000047506		0.0936005	0.0152152	positive
ENSGALG00000009512	TFPI2	0.093589	0.0152278	positive
ENSGALG00000003863	P2RX7	0.0935886	0.0152283	positive
ENSGALG00000046811	STIP1	0.0935502	0.0152703	positive
ENSGALG00000014463	ACTN2	-0.0934982	0.0153273	negative
ENSGALG00000052542		0.0934944	0.0153315	positive
ENSGALG00000050118		0.0934058	0.0154292	positive
ENSGALG00000000621	KANK3	0.0933931	0.0154432	positive
ENSGALG00000039354	VTG1	-0.0933532	0.0154875	negative
ENSGALG00000003203		0.0933258	0.0155179	positive
ENSGALG00000013506	MED24	0.0931624	0.0157005	positive
ENSGALG00000026161		0.0931414	0.0157241	positive
ENSGALG00000053832		0.0930319	0.0158476	positive
ENSGALG00000003921	DBNDD2	0.0929541	0.0159359	positive
ENSGALG00000027334		-0.0927717	0.0161446	negative
ENSGALG00000033694	IFI30	0.0927121	0.0162134	positive
ENSGALG00000044641	DAPL1	-0.0926638	0.0162692	negative
ENSGALG00000014652	KIAA0907	0.0923968	0.0165811	positive
ENSGALG00000037812	USP43	0.092345	0.0166423	positive
ENSGALG00000011592	MRAS	0.0923387	0.0166497	positive
ENSGALG00000009491	RAD51B	-0.09233	0.01666	negative
ENSGALG00000043681	DAPP1	0.0922609	0.0167419	positive
ENSGALG00000004184	SPARC	0.0921875	0.0168293	positive
ENSGALG00000005688	DNASE1L3	-0.0921857	0.0168315	negative
ENSGALG00000053121		0.0921786	0.0168399	positive
ENSGALG00000054189		0.0921318	0.0168959	positive
ENSGALG00000009450	DUSP10	0.0920097	0.0170426	positive
ENSGALG00000034294	ATP6V0D2	0.0919972	0.0170577	positive
ENSGALG00000011686	SEMA5B	0.0919497	0.0171152	positive
ENSGALG00000027476	PLEKHG5	0.0919263	0.0171436	positive
ENSGALG00000023517	AGPAT2	-0.0919173	0.0171545	negative
ENSGALG00000037257	HLX	0.0919008	0.0171745	positive
ENSGALG00000013780	AIG1	-0.0917928	0.0173062	negative
ENSGALG00000050095		0.09178	0.0173218	positive
ENSGALG00000046125	PECAM1	0.0917272	0.0173865	positive
ENSGALG00000030011	ZNF704	0.0915506	0.0176045	positive
ENSGALG00000051213	DUSP21	-0.0915312	0.0176287	negative
ENSGALG00000038933	FABP7	0.0915076	0.017658	positive
ENSGALG00000015077		0.0913185	0.0178947	positive
ENSGALG00000030932	NKX2-3	0.0913106	0.0179048	positive
ENSGALG00000006283	THAP4	-0.0912856	0.0179363	negative
ENSGALG00000005352	GATA5	0.0912726	0.0179527	positive
ENSGALG00000008700	PDCD4	-0.0912329	0.0180029	negative
ENSGALG00000008593	ATP1B4	0.0912215	0.0180173	positive
ENSGALG00000031159	HIST1H110	-0.0912178	0.018022	negative
ENSGALG00000043532	SBSPON	0.0911376	0.0181239	positive
ENSGALG00000025800		0.0911194	0.0181471	positive
ENSGALG00000051266		-0.0911191	0.0181474	negative
ENSGALG00000042759	PRKX	0.0910704	0.0182097	positive
ENSGALG00000049652		-0.0910701	0.01821	negative
ENSGALG00000016946	SUGT1	0.0910016	0.0182977	positive
ENSGALG00000023379		0.0909225	0.0183996	positive
ENSGALG00000004424	SEC16B	-0.0908909	0.0184404	negative
ENSGALG00000053106	FAM181B	0.0908756	0.0184602	positive
ENSGALG00000005583	ALG14	-0.0908704	0.0184669	negative
ENSGALG00000054224		-0.0908104	0.0185447	negative
ENSGALG00000009651	LXN	0.0907804	0.0185837	positive
ENSGALG00000003221	WDR61	0.0906956	0.0186944	positive
ENSGALG00000047208	KLF-4	0.0906817	0.0187126	positive
ENSGALG00000025633		0.090614	0.0188015	positive
ENSGALG00000005470	PLPPR5	-0.0904888	0.0189667	negative
ENSGALG00000010638	CASP3	0.090488	0.0189677	positive
ENSGALG00000004917	DOC2B	-0.0903803	0.0191109	negative
ENSGALG00000042103	C5H11ORF96	0.0903121	0.019202	positive
ENSGALG00000008850	TTLL7	-0.090287	0.0192357	negative
ENSGALG00000029528	KIRREL1	0.0902686	0.0192604	positive
ENSGALG00000049676		0.0902643	0.0192662	positive
ENSGALG00000046248	ELMOD3	-0.0902498	0.0192856	negative
ENSGALG00000005884		0.0902409	0.0192975	positive
ENSGALG00000036190	AOC1	0.0900978	0.0194909	positive
ENSGALG00000052226		0.0900935	0.0194968	positive
ENSGALG00000034955	DCTN2	0.090056	0.0195477	positive
ENSGALG00000053734		0.0900357	0.0195753	positive
ENSGALG00000037901	EFEMP1	0.0899653	0.0196715	positive
ENSGALG00000029621	SEMA3F	0.0899344	0.0197137	positive
ENSGALG00000045953		0.0899149	0.0197404	positive
ENSGALG00000032841		0.0899147	0.0197407	positive
ENSGALG00000054874		0.0899103	0.0197468	positive
ENSGALG00000014124	TEC	0.0899009	0.0197596	positive
ENSGALG00000026864	ZCCHC24	0.0898891	0.0197758	positive
ENSGALG00000054506		-0.0898841	0.0197828	negative
ENSGALG00000014432	RPS20	-0.0898592	0.0198171	negative
ENSGALG00000007040	ACAP2	0.0898069	0.0198892	positive
ENSGALG00000013069	BPGM	0.0897191	0.0200106	positive
ENSGALG00000014687	EPHA1	0.0897174	0.0200131	positive
ENSGALG00000010326	FLVCR2	0.0896759	0.0200707	positive
ENSGALG00000016552	ZRSR2	0.0895745	0.0202124	positive
ENSGALG00000034560	SCARF2	0.0895016	0.0203146	positive
ENSGALG00000048769		0.0894514	0.0203853	positive
ENSGALG00000035156	DCTN1	0.0894435	0.0203964	positive
ENSGALG00000050023		0.0894217	0.0204272	positive
ENSGALG00000015746	JAM2	0.0893178	0.0205746	positive
ENSGALG00000035063		0.0891996	0.0207433	positive
ENSGALG00000017822	SNORD16	0.0891614	0.020798	positive
ENSGALG00000043287	CAV1	0.0891521	0.0208115	positive
ENSGALG00000000329	AHCYL1	0.0890439	0.0209674	positive
ENSGALG00000008459	BMPR2	-0.0890286	0.0209895	negative
ENSGALG00000006379	SHH	-0.0889693	0.0210755	negative
ENSGALG00000017077	HSPH1	0.0888988	0.0211781	positive
ENSGALG00000007645		0.0887834	0.0213469	positive
ENSGALG00000048666		0.0887077	0.0214585	positive
ENSGALG00000038145	DPP7	-0.088698	0.0214727	negative
ENSGALG00000048220		-0.0886722	0.0215109	negative
ENSGALG00000031332	NPEPPS	-0.0886561	0.0215347	negative
ENSGALG00000053826		-0.0885575	0.021681	negative
ENSGALG00000032994	SOX17	0.0885207	0.0217358	positive
ENSGALG00000010185	HSPA4L	0.0885127	0.0217477	positive
ENSGALG00000015729	LPAR1	-0.0883603	0.0219762	negative
ENSGALG00000039985	CDH11	0.088325	0.0220295	positive
ENSGALG00000024488	CD99	0.0882703	0.0221121	positive
ENSGALG00000020342		-0.0881978	0.0222222	negative
ENSGALG00000046719		0.0881814	0.0222472	positive
ENSGALG00000030673		0.088021	0.0224924	positive
ENSGALG00000013041	CCT5	0.0879773	0.0225597	positive
ENSGALG00000003642	PDGFA	0.0879223	0.0226445	positive
ENSGALG00000053477		0.0879202	0.0226477	positive
ENSGALG00000017828		0.0878968	0.022684	positive
ENSGALG00000005774	NKAIN4	0.0878795	0.0227107	positive
ENSGALG00000040621	IL18R1	0.0878501	0.0227564	positive
ENSGALG00000054031		-0.0878288	0.0227895	negative
ENSGALG00000007689	CENATAC	0.0878061	0.0228248	positive
ENSGALG00000008544	SLC8A1	0.0878045	0.0228272	positive
ENSGALG00000027122	APPL2	0.0877404	0.0229273	positive
ENSGALG00000050815		0.0877074	0.0229789	positive
ENSGALG00000054150	GPR27	0.087599	0.0231491	positive
ENSGALG00000029724	MTURN	0.0875582	0.0232135	positive
ENSGALG00000041847		-0.0875519	0.0232234	negative
ENSGALG00000051739		-0.0875491	0.0232278	negative
ENSGALG00000032178	MAP2K4	-0.087492	0.0233182	negative
ENSGALG00000033526		-0.0874003	0.0234641	negative
ENSGALG00000005653	NFKB2	0.0873441	0.0235538	positive
ENSGALG00000032975	UBE2QL1	-0.0873241	0.0235858	negative
ENSGALG00000049220		-0.0872666	0.0236779	negative
ENSGALG00000039186		-0.0872041	0.0237786	negative
ENSGALG00000015728	MUSK	-0.0869437	0.0242018	negative
ENSGALG00000008633	SEPT6	0.0869048	0.0242655	positive
ENSGALG00000006547	PROCR	0.0868288	0.0243905	positive
ENSGALG00000009361	GUCY1B1	0.0868242	0.024398	positive
ENSGALG00000007157	TENT5D	0.0867964	0.024444	positive
ENSGALG00000034430	CMC2	-0.0867881	0.0244576	negative
ENSGALG00000007779	ADCY9	0.0867341	0.024547	positive
ENSGALG00000030086		-0.0867123	0.0245831	negative
ENSGALG00000010991	ALG6	-0.0866945	0.0246127	negative
ENSGALG00000002759	PEAK1	0.086594	0.0247802	positive
ENSGALG00000040585		0.0865416	0.0248679	positive
ENSGALG00000015134	APOV1	-0.0865251	0.0248956	negative
ENSGALG00000052612	RPS27L	-0.0864988	0.0249398	negative
ENSGALG00000029721	C1orf232	-0.0864857	0.0249618	negative
ENSGALG00000009655	AADAT	-0.086485	0.0249629	negative
ENSGALG00000047285	BD7	0.0864805	0.0249706	positive
ENSGALG00000023882	MALL	0.0862503	0.0253604	positive
ENSGALG00000006170	LRRC8C	0.0861975	0.0254505	positive
ENSGALG00000011708	MYLK	0.0861967	0.025452	positive
ENSGALG00000011823	FAT4	0.0861056	0.0256081	positive
ENSGALG00000006431	PANK1	-0.0860938	0.0256285	negative
ENSGALG00000054726		0.0860405	0.0257203	positive
ENSGALG00000045362		-0.0860392	0.0257225	negative
ENSGALG00000043087	MTF2	-0.085928	0.025915	negative
ENSGALG00000012886	MARVELD3	-0.0858729	0.0260109	negative
ENSGALG00000031512	PAN2	0.0858459	0.026058	positive
ENSGALG00000018557	SOD3	0.0857937	0.0261493	positive
ENSGALG00000027918	PAFAH1B2	0.0857794	0.0261744	positive
ENSGALG00000026111	SAAL1	0.0857379	0.0262471	positive
ENSGALG00000047455		0.0857183	0.0262815	positive
ENSGALG00000046947		0.0856161	0.0264618	positive
ENSGALG00000008670	C8H1orf52	0.0855877	0.0265121	positive
ENSGALG00000013838		-0.0855826	0.026521	negative
ENSGALG00000049440		0.0855794	0.0265267	positive
ENSGALG00000011643	UTP20	0.0855675	0.0265477	positive
ENSGALG00000051767		0.0855625	0.0265566	positive
ENSGALG00000010708	ICA1	-0.0855399	0.0265968	negative
ENSGALG00000050950	MIR145	0.0855271	0.0266196	positive
ENSGALG00000001954	APTX	0.0854694	0.0267223	positive
ENSGALG00000011855	RHOJ	0.0854303	0.0267922	positive
ENSGALG00000050494	ZNFY3	0.0852918	0.0270407	positive
ENSGALG00000008486	CACNA2D1	0.085208	0.0271921	positive
ENSGALG00000005644	MYO1G	0.0852013	0.0272041	positive
ENSGALG00000006891	ITIH5	0.0850906	0.0274053	positive
ENSGALG00000030377	MDFI	0.0850844	0.0274167	positive
ENSGALG00000008447	SH2D1A	0.0850318	0.0275127	positive
ENSGALG00000041834	AEBP1	0.0849843	0.0275997	positive
ENSGALG00000029912	CAMK1	0.0848983	0.0277579	positive
ENSGALG00000049819		0.0848722	0.027806	positive
ENSGALG00000050376		0.0848649	0.0278195	positive
ENSGALG00000000720		0.084831	0.0278821	positive
ENSGALG00000008280	PMPCB	-0.084733	0.028064	negative
ENSGALG00000048259		0.084712	0.0281029	positive
ENSGALG00000049420		-0.0846391	0.028239	negative
ENSGALG00000016974	GTF2F2	0.0846272	0.0282613	positive
ENSGALG00000051883		0.0843522	0.02878	positive
ENSGALG00000008659	HACD1	0.0842275	0.029018	positive
ENSGALG00000016833	F7	-0.0841612	0.0291452	negative
ENSGALG00000054600		0.0840882	0.0292857	positive
ENSGALG00000038458	LOXL1	0.0840519	0.0293559	positive
ENSGALG00000047117		-0.0840415	0.0293759	negative
ENSGALG00000006997	BRINP1	-0.0840356	0.0293874	negative
ENSGALG00000003939	KLF2	0.0839216	0.0296088	positive
ENSGALG00000051485		0.0839155	0.0296206	positive
ENSGALG00000002666	RAB11FIP3	0.0839103	0.0296307	positive
ENSGALG00000041397		-0.0838699	0.0297097	negative
ENSGALG00000000699	WWP2	-0.0838411	0.0297659	negative
ENSGALG00000049529		0.0838165	0.029814	positive
ENSGALG00000029270	GATA3	0.0837254	0.0299931	positive
ENSGALG00000016358	PTCHD1	0.0836673	0.0301078	positive
ENSGALG00000041078	MID1IP1	-0.083643	0.0301558	negative
ENSGALG00000006250	TRAPPC2L	-0.0836227	0.0301959	negative
ENSGALG00000035239	GLCCI1	-0.0836104	0.0302204	negative
ENSGALG00000048531		0.0835496	0.0303412	positive
ENSGALG00000033170	GMDS	0.0834719	0.0304961	positive
ENSGALG00000048623		0.0834624	0.030515	positive
ENSGALG00000037939	ADGRG1	0.0834556	0.0305286	positive
ENSGALG00000015193	CCDC80	0.083325	0.0307907	positive
ENSGALG00000049293		0.0832872	0.0308669	positive
ENSGALG00000051044		-0.0832672	0.0309074	negative
ENSGALG00000010108		-0.0831867	0.0310705	negative
ENSGALG00000015892	IRAK1BP1	0.083183	0.0310779	positive
ENSGALG00000003409	SOGA1	0.0831801	0.0310839	positive
ENSGALG00000016797	FHL2	0.0829968	0.031458	positive
ENSGALG00000048781		0.0829769	0.0314989	positive
ENSGALG00000054044		0.0829377	0.0315796	positive
ENSGALG00000049115		0.0829035	0.03165	positive
ENSGALG00000049034	MAP10	-0.0828931	0.0316715	negative
ENSGALG00000017136	GJB6	-0.0827697	0.0319269	negative
ENSGALG00000031735	CD5	0.082751	0.0319658	positive
ENSGALG00000011450		0.0826899	0.0320932	positive
ENSGALG00000005346		0.0826886	0.0320959	positive
ENSGALG00000009699	CCNL1	0.0826623	0.0321508	positive
ENSGALG00000053583		0.0826469	0.032183	positive
ENSGALG00000053043	CARHSP1	0.0826408	0.0321957	positive
ENSGALG00000004039	MINOS1	-0.0826171	0.0322454	negative
ENSGALG00000051464		-0.0826007	0.0322797	negative
ENSGALG00000010036	FOSL2	0.0825779	0.0323278	positive
ENSGALG00000004622	SPOUT1	-0.0825294	0.0324296	negative
ENSGALG00000003261	PTRF	0.0824604	0.0325752	positive
ENSGALG00000014485	LDB2	0.0824523	0.0325924	positive
ENSGALG00000049726		0.0824107	0.0326805	positive
ENSGALG00000047636		0.082401	0.032701	positive
ENSGALG00000007508	HPSE2	-0.0823909	0.0327226	negative
ENSGALG00000043831	LRRC73	-0.0823472	0.0328153	negative
ENSGALG00000042900	GATAD2A	0.0823233	0.0328662	positive
ENSGALG00000034282		-0.0823109	0.0328926	negative
ENSGALG00000033971		0.0822993	0.0329174	positive
ENSGALG00000008437	NET1	-0.0822867	0.0329442	negative
ENSGALG00000001289		0.082174	0.0331855	positive
ENSGALG00000035086	MYL6	0.0821696	0.0331951	positive
ENSGALG00000028204	GPX1	0.0821424	0.0332536	positive
ENSGALG00000043610		0.0821202	0.0333014	positive
ENSGALG00000032335	MARCKSL1	0.082063	0.0334247	positive
ENSGALG00000026928		0.0819611	0.0336456	positive
ENSGALG00000030461	ADIRF	-0.0818774	0.033828	negative
ENSGALG00000009612	TGFB2	0.0817419	0.0341248	positive
ENSGALG00000048162		0.0817306	0.0341496	positive
ENSGALG00000014261	UCHL1	0.0817136	0.0341871	positive
ENSGALG00000002845	CTNNA3	-0.0817126	0.0341893	negative
ENSGALG00000030305	XKR8	0.0817013	0.0342142	positive
ENSGALG00000033207	HIBADH	-0.0816937	0.034231	negative
ENSGALG00000025977	GADD45A	0.0816815	0.0342579	positive
ENSGALG00000000533	SRSF3	0.0816781	0.0342655	positive
ENSGALG00000037018	USP36	-0.0816266	0.0343793	negative
ENSGALG00000024047	MYCL	-0.0815872	0.0344665	negative
ENSGALG00000005140	RRAD	0.0815655	0.0345148	positive
ENSGALG00000051817		0.0815496	0.0345501	positive
ENSGALG00000006132	MOSPD1	-0.0815213	0.034613	negative
ENSGALG00000005147	AMY1A	-0.0815184	0.0346196	negative
ENSGALG00000007687	MAP2K1	0.0814645	0.0347397	positive
ENSGALG00000027533	RNF24	0.0814447	0.034784	positive
ENSGALG00000053836	SIPA1	0.0814165	0.034847	positive
ENSGALG00000040433		0.0813983	0.0348877	positive
ENSGALG00000007585	NIT1	-0.0813647	0.0349631	negative
ENSGALG00000013851	UBE3B	0.081261	0.0351967	positive
ENSGALG00000048383		0.081135	0.0354821	positive
ENSGALG00000021031	CXCR7	0.0810249	0.0357334	positive
ENSGALG00000003595		0.081015	0.0357561	positive
ENSGALG00000028205	PRPF3	0.0809965	0.0357984	positive
ENSGALG00000050475		-0.0809483	0.0359088	negative
ENSGALG00000038374	SNX20	0.0809017	0.0360162	positive
ENSGALG00000000629		-0.0808838	0.0360573	negative
ENSGALG00000032618	DUSP5	0.0808672	0.0360957	positive
ENSGALG00000025842	TPM2	0.0808546	0.0361247	positive
ENSGALG00000002194	MRPL38	-0.080819	0.036207	negative
ENSGALG00000046192		0.0807447	0.0363793	positive
ENSGALG00000005411	MEIOB	-0.0807115	0.0364566	negative
ENSGALG00000040424	SCNN1A	0.0806225	0.0366639	positive
ENSGALG00000049136		0.0805712	0.0367841	positive
ENSGALG00000006427	CARS	0.0805636	0.0368021	positive
ENSGALG00000026605	BAG2	0.0805332	0.0368735	positive
ENSGALG00000046481		0.0805181	0.0369088	positive
ENSGALG00000017099	RASL11A	0.080459	0.037048	positive
ENSGALG00000009676	METTL5	0.0804533	0.0370616	positive
ENSGALG00000032313	KDELR3	0.0804129	0.0371569	positive
ENSGALG00000044763	GPR82	0.0804067	0.0371716	positive
ENSGALG00000039335	SLC25A22	-0.0803863	0.0372198	negative
ENSGALG00000004793		0.0803032	0.0374171	positive
ENSGALG00000029898	YKT6	0.0803013	0.0374217	positive
ENSGALG00000055104		0.0802928	0.0374419	positive
ENSGALG00000015822		0.0802681	0.0375006	positive
ENSGALG00000050440	APOF	-0.0802163	0.0376243	negative
ENSGALG00000003860	MID2	0.0801466	0.0377911	positive
ENSGALG00000008297	SEMA4B	-0.080138	0.0378119	negative
ENSGALG00000004986	CERCAM	0.0800853	0.0379386	positive
ENSGALG00000011898	PHETA2	0.08007	0.0379755	positive
ENSGALG00000003135	ANK3	-0.0800692	0.0379773	negative
ENSGALG00000014730	ELOVL7	0.0800297	0.0380726	positive
ENSGALG00000008285	NAPEPLD	-0.0800279	0.0380769	negative
ENSGALG00000007048	SYNM	0.0799928	0.0381617	positive
ENSGALG00000009455	MCMBP	0.0799197	0.0383389	positive
ENSGALG00000052306		0.0798542	0.0384984	positive
ENSGALG00000026137	CDKN2B	0.0798064	0.038615	positive
ENSGALG00000019036	SPCS2	0.0797924	0.0386491	positive
ENSGALG00000012731	TBC1D7	-0.0797108	0.0388491	negative
ENSGALG00000045574	CAMK2N2	0.0796837	0.0389158	positive
ENSGALG00000012761	DRAM1	0.0795437	0.0392613	positive
ENSGALG00000034218		0.0795436	0.0392615	positive
ENSGALG00000036774	RPL17	-0.079511	0.0393426	negative
ENSGALG00000041555	COL1A1	0.0794829	0.0394122	positive
ENSGALG00000047998		0.0794656	0.0394553	positive
ENSGALG00000003143	ZC3H7A	0.079418	0.0395739	positive
ENSGALG00000017122	SGCG	-0.0794099	0.039594	negative
ENSGALG00000006629	RBP4A	-0.0793488	0.039747	negative
ENSGALG00000052876		0.0793407	0.0397672	positive
ENSGALG00000015090	PLIN2	0.0793365	0.0397776	positive
ENSGALG00000007785	PROK2	0.0793182	0.0398235	positive
ENSGALG00000000645		-0.079311	0.0398416	negative
ENSGALG00000017272	VWF	0.0793016	0.0398654	positive
ENSGALG00000002797	PGD	0.0792793	0.0399212	positive
ENSGALG00000043826	ANXA11	0.079239	0.0400226	positive
ENSGALG00000037526		0.0792328	0.0400382	positive
ENSGALG00000000839	WNT11	0.0792316	0.0400412	positive
ENSGALG00000036133	KLF15	0.0791867	0.0401546	positive
ENSGALG00000026781	ALOX5AP	0.0791797	0.0401722	positive
ENSGALG00000039473	NOP53	0.0791756	0.0401827	positive
ENSGALG00000004063	SLC25A14	0.0791664	0.0402058	positive
ENSGALG00000039206	ARID5A	0.0791609	0.0402197	positive
ENSGALG00000025501		0.0790858	0.04041	positive
ENSGALG00000036871		0.0790819	0.04042	positive
ENSGALG00000047838		0.0790677	0.0404561	positive
ENSGALG00000002734	UHMK1	-0.0789863	0.0406634	negative
ENSGALG00000003547	SKP2	0.0789664	0.0407142	positive
ENSGALG00000047031		-0.0789234	0.0408241	negative
ENSGALG00000006013	ZNF512B	0.0788933	0.0409013	positive
ENSGALG00000050467		0.0788669	0.0409691	positive
ENSGALG00000016191	PKNOX1	0.0788487	0.0410159	positive
ENSGALG00000052801		0.0788378	0.0410439	positive
ENSGALG00000042222		-0.0788084	0.0411196	negative
ENSGALG00000012000	METTL14	0.0787842	0.0411821	positive
ENSGALG00000013747	TAGAP	0.0787825	0.0411865	positive
ENSGALG00000008150	RASAL1	-0.0787722	0.041213	negative
ENSGALG00000037675	COL14A1	-0.0787635	0.0412356	negative
ENSGALG00000015002		0.0787481	0.0412753	positive
ENSGALG00000007608	ARHGEF9	0.0786962	0.0414097	positive
ENSGALG00000038257		0.0786496	0.0415306	positive
ENSGALG00000013867	PTPN2	-0.0786452	0.0415422	negative
ENSGALG00000007218	MB21D2	0.0785916	0.0416816	positive
ENSGALG00000029047	TMEM204	0.0785842	0.0417009	positive
ENSGALG00000037402	NOV	0.0785073	0.0419019	positive
ENSGALG00000010995	ITGB3BP	0.0785002	0.0419204	positive
ENSGALG00000032029	SRF	0.0784945	0.0419354	positive
ENSGALG00000015807	RWDD2B	-0.0783879	0.0422153	negative
ENSGALG00000050813		0.0783699	0.0422629	positive
ENSGALG00000004436	CYP3A4	-0.0783326	0.0423612	negative
ENSGALG00000050515		0.0783299	0.0423686	positive
ENSGALG00000050845		0.0782558	0.0425648	positive
ENSGALG00000050240	TBX21	0.0782432	0.0425982	positive
ENSGALG00000032489	ELOF1	0.0782221	0.0426542	positive
ENSGALG00000015268		-0.0782002	0.0427124	negative
ENSGALG00000012821	TUBB2B	0.0781652	0.0428056	positive
ENSGALG00000007963	NFATC2	0.078065	0.0430734	positive
ENSGALG00000006106	TNFRSF6B	0.078034	0.0431565	positive
ENSGALG00000041346	CXCL12	0.0780232	0.0431857	positive
ENSGALG00000045636		0.0780183	0.0431987	positive
ENSGALG00000039032	FJX1	0.078017	0.0432024	positive
ENSGALG00000054252	TM4SF1	-0.0779535	0.0433732	negative
ENSGALG00000006792	VSTM2L	0.077909	0.0434934	positive
ENSGALG00000000109	AFMID	-0.0778927	0.0435375	negative
ENSGALG00000012766		0.0778766	0.0435808	positive
ENSGALG00000050133		0.0778237	0.0437244	positive
ENSGALG00000008197		0.0777974	0.0437958	positive
ENSGALG00000033178	KLF6	0.0777124	0.0440272	positive
ENSGALG00000002267	DCUN1D3	0.0777089	0.0440368	positive
ENSGALG00000053085		-0.0776995	0.0440626	negative
ENSGALG00000011797	MTHFD1	-0.0776558	0.0441819	negative
ENSGALG00000046187	PARP12	0.0776302	0.0442522	positive
ENSGALG00000028872	TPT1	-0.0775392	0.0445023	negative
ENSGALG00000031511	HIP1R	0.077535	0.0445138	positive
ENSGALG00000040492	LONP1	0.0775238	0.0445448	positive
ENSGALG00000053273		0.0774773	0.0446729	positive
ENSGALG00000008378	SRGAP3	0.0774718	0.0446882	positive
ENSGALG00000045948		-0.0773905	0.0449133	negative
ENSGALG00000042055	RXRA	0.0773661	0.0449813	positive
ENSGALG00000011681	DEPDC7	0.0773159	0.045121	positive
ENSGALG00000007902	ATP7A	0.0773152	0.0451229	positive
ENSGALG00000019848	AvBD13	0.0772742	0.0452372	positive
ENSGALG00000039118	MEIS2	0.0772428	0.045325	positive
ENSGALG00000006211	BCL2L1	0.0772256	0.045373	positive
ENSGALG00000032577	MECOM	0.0771807	0.045499	positive
ENSGALG00000017327	P2RY6	0.0771467	0.0455946	positive
ENSGALG00000034067	FMOD	0.0770697	0.0458114	positive
ENSGALG00000008752		-0.0770675	0.0458177	negative
ENSGALG00000004554	CACYBP	0.0770577	0.0458454	positive
ENSGALG00000047483	C1QTNF6	0.0769015	0.0462884	positive
ENSGALG00000042555	STAMBP	-0.0768542	0.0464231	negative
ENSGALG00000049118		0.0768207	0.0465187	positive
ENSGALG00000006670	PPP1R3C	0.0767893	0.0466087	positive
ENSGALG00000005135	SERPINE2	0.0767886	0.0466108	positive
ENSGALG00000045529	RAB15	0.0767674	0.0466714	positive
ENSGALG00000018340		-0.0767537	0.0467106	negative
ENSGALG00000015662		-0.076752	0.0467157	negative
ENSGALG00000005094	GRAPL	0.0767461	0.0467325	positive
ENSGALG00000053562		-0.0767122	0.0468299	negative
ENSGALG00000049486		0.0766588	0.0469838	positive
ENSGALG00000049025		0.076623	0.0470871	positive
ENSGALG00000005367	MRPS22	0.0766119	0.0471189	positive
ENSGALG00000005696	ABHD6	-0.0765948	0.0471684	negative
ENSGALG00000010088	RALGAPA1	0.0765697	0.0472412	positive
ENSGALG00000023142	PTGER3	0.0765566	0.047279	positive
ENSGALG00000051946		0.0764709	0.047528	positive
ENSGALG00000049613		0.0764708	0.0475283	positive
ENSGALG00000010401	EIF2A	-0.0764541	0.047577	negative
ENSGALG00000052108		0.0764474	0.0475965	positive
ENSGALG00000015416	SDR16C5	-0.0764401	0.0476178	negative
ENSGALG00000002707	CHRNB2	-0.0763478	0.0478876	negative
ENSGALG00000006503	VDAC1	0.0763074	0.0480059	positive
ENSGALG00000054260		0.0762732	0.0481065	positive
ENSGALG00000027151	FKBP1A	0.076268	0.0481219	positive
ENSGALG00000014066		-0.0762482	0.04818	negative
ENSGALG00000010769	HPGD	-0.076245	0.0481896	negative
ENSGALG00000034992	FRMD4A	0.0762206	0.0482614	positive
ENSGALG00000000529	LIMD2	0.0761538	0.0484589	positive
ENSGALG00000045021		0.0761251	0.0485439	positive
ENSGALG00000003958	PRMT3	0.0761097	0.0485893	positive
ENSGALG00000000129	TCF25	-0.0761006	0.0486164	negative
ENSGALG00000016224	MAOA	0.0760976	0.0486252	positive
ENSGALG00000004875	PEMT	-0.0760757	0.0486904	negative
ENSGALG00000012370	GINM1	0.0760336	0.0488154	positive
ENSGALG00000030940	BLB2	0.0760172	0.0488644	positive
ENSGALG00000014976	GATA6	-0.0759975	0.0489231	negative
ENSGALG00000032260	IL10RA	0.0759922	0.0489388	positive
ENSGALG00000052804		0.0758567	0.0493444	positive
ENSGALG00000012304	NFKB1	-0.0757784	0.0495803	negative
ENSGALG00000004553	SGPL1	-0.075778	0.0495814	negative
ENSGALG00000010294	RPS6KL1	0.0757513	0.0496621	positive
ENSGALG00000000470	LMNA	0.0757405	0.0496946	positive
ENSGALG00000053859		-0.0757099	0.0497873	negative
ENSGALG00000016451	ROCK2	0.0756721	0.0499017	positive

## Sheet: Table S9
Table S9. SRC analysis between the expression of each gene and RFI
gene_id	gene name	SRC correlation coefficient	p_value	direction
ENSGALG00000005360	CA4	-0.177775	3.54e-06	negative
ENSGALG00000053085		-0.155341	5.26e-05	negative
ENSGALG00000044565		-0.154283	5.92e-05	negative
ENSGALG00000017199	MAML2	0.150791	8.7e-05	positive
ENSGALG00000019848	AvBD13	0.147922	0.000118777	positive
ENSGALG00000001031		-0.146758	0.000134533	negative
ENSGALG00000043676		-0.146085	0.000144508	negative
ENSGALG00000033453		-0.144786	0.000165786	negative
ENSGALG00000052457		-0.141329	0.000237556	negative
ENSGALG00000050434		-0.141235	0.000239864	negative
ENSGALG00000012886	MARVELD3	-0.137394	0.000354279	negative
ENSGALG00000049691		-0.136829	0.000374902	negative
ENSGALG00000017167	SLC35F2	-0.136817	0.00037536	negative
ENSGALG00000016972	NUFIP1	-0.133679	0.000511807	negative
ENSGALG00000053999	VPS37D	0.131832	0.000612368	positive
ENSGALG00000003807	GPN3	-0.127798	0.000899053	negative
ENSGALG00000048948		-0.127082	0.00096138	negative
ENSGALG00000051887		-0.126537	0.00101139	negative
ENSGALG00000053359		-0.126325	0.00103155	negative
ENSGALG00000052767		0.126134	0.00105	positive
ENSGALG00000053324		-0.122966	0.00140392	negative
ENSGALG00000052029		-0.122856	0.00141802	negative
ENSGALG00000034094	SP5	-0.122527	0.00146087	negative
ENSGALG00000014846	OXCT1	-0.121423	0.0016135	negative
ENSGALG00000024085		0.120733	0.00171609	positive
ENSGALG00000046649		-0.120341	0.00177707	negative
ENSGALG00000047262	CHIR-IG1-5	-0.119674	0.00188551	negative
ENSGALG00000041258		0.119637	0.00189163	positive
ENSGALG00000030801	CCKAR	-0.119454	0.00192254	negative
ENSGALG00000001765		-0.119097	0.00198394	negative
ENSGALG00000003644		-0.119036	0.00199467	negative
ENSGALG00000030357	ABL2	-0.118511	0.00208891	negative
ENSGALG00000013503	FAM149A	-0.118041	0.00217669	negative
ENSGALG00000008794	RPP38	-0.117901	0.00220357	negative
ENSGALG00000015219		-0.117855	0.00221229	negative
ENSGALG00000032170		0.117781	0.00222662	positive
ENSGALG00000007676	EME1	-0.117762	0.0022304	negative
ENSGALG00000054453		-0.117627	0.00225692	negative
ENSGALG00000004813	IARS1	-0.117161	0.00235027	negative
ENSGALG00000000120	BMP10	-0.116227	0.00254798	negative
ENSGALG00000013838		-0.115969	0.00260548	negative
ENSGALG00000002845	CTNNA3	-0.115964	0.00260647	negative
ENSGALG00000028998	XPA	-0.115333	0.0027515	negative
ENSGALG00000034326	TMEM158	0.115295	0.00276054	positive
ENSGALG00000005981	GDF2	-0.114063	0.00306634	negative
ENSGALG00000008539	ALG12	-0.113951	0.00309562	negative
ENSGALG00000044235	MAB21L2	-0.11395	0.00309574	negative
ENSGALG00000031496	SPINK5	0.113798	0.00313601	positive
ENSGALG00000008855	UGP2	-0.113641	0.00317775	negative
ENSGALG00000000498	ACE	0.11329	0.00327349	positive
ENSGALG00000015729	LPAR1	-0.113254	0.00328352	negative
ENSGALG00000034967	GDPD5	-0.113165	0.00330806	negative
ENSGALG00000003085	CDK1	-0.113014	0.00335059	negative
ENSGALG00000043234	HBA1	0.112599	0.0034694	positive
ENSGALG00000011902	TAGLN	0.112516	0.00349359	positive
ENSGALG00000028037	FOS	0.112502	0.00349772	positive
ENSGALG00000033526		-0.111624	0.00376383	negative
ENSGALG00000010343	TSPAN1	-0.11137	0.00384428	negative
ENSGALG00000004321	OSER1	-0.110804	0.00402907	negative
ENSGALG00000007167	CLEC16A	-0.110742	0.00404972	negative
ENSGALG00000048767		-0.110658	0.00407779	negative
ENSGALG00000009381	SIPA1L1	-0.110274	0.00420937	negative
ENSGALG00000007723	NAT9	-0.110273	0.00420942	negative
ENSGALG00000021683	RER1	-0.110178	0.00424252	negative
ENSGALG00000027960	GRPR	-0.110146	0.00425386	negative
ENSGALG00000049278		-0.11011	0.00426642	negative
ENSGALG00000000357		-0.109814	0.00437138	negative
ENSGALG00000008912	ABCB1	-0.109686	0.00441757	negative
ENSGALG00000013828	GALM	-0.109674	0.0044221	negative
ENSGALG00000053916	ABCB1	-0.109555	0.00446537	negative
ENSGALG00000007508	HPSE2	-0.109237	0.00458324	negative
ENSGALG00000006078	PALB2	-0.108289	0.00495071	negative
ENSGALG00000053167		-0.107846	0.00513164	negative
ENSGALG00000030051	TOP3B	-0.107789	0.00515524	negative
ENSGALG00000033288		-0.107694	0.00519524	negative
ENSGALG00000030908		-0.107575	0.00524541	negative
ENSGALG00000002010	SNIP1	-0.107544	0.00525846	negative
ENSGALG00000020449	COX16	-0.107259	0.00538055	negative
ENSGALG00000012377	HNMT	-0.107034	0.00547881	negative
ENSGALG00000025576		-0.106952	0.00551467	negative
ENSGALG00000008349	LMCD1	0.106846	0.00556183	positive
ENSGALG00000004875	PEMT	-0.106843	0.00556322	negative
ENSGALG00000046799		-0.10665	0.00565014	negative
ENSGALG00000004268	NIPAL3	-0.106506	0.0057153	negative
ENSGALG00000001264	PLXNA2	-0.106223	0.00584625	negative
ENSGALG00000003287	TMEM39B	-0.10621	0.0058521	negative
ENSGALG00000009195	MCM8	-0.106051	0.00592705	negative
ENSGALG00000013743	ENPP7	-0.105897	0.00599982	negative
ENSGALG00000014977	GSK3B	-0.10582	0.006037	negative
ENSGALG00000005505	PIK3CB	-0.105659	0.00611457	negative
ENSGALG00000054353		-0.105485	0.00619985	negative
ENSGALG00000006629	RBP4A	-0.105454	0.00621486	negative
ENSGALG00000054252	TM4SF1	-0.105449	0.00621741	negative
ENSGALG00000016361	FAM110C	-0.105167	0.00635795	negative
ENSGALG00000038913	LDLRAD3	-0.105031	0.00642652	negative
ENSGALG00000008850	TTLL7	-0.104983	0.00645081	negative
ENSGALG00000010811	LGMN	-0.104745	0.00657309	negative
ENSGALG00000031567	GPALPP1	-0.104539	0.00668062	negative
ENSGALG00000041365	SALL4	-0.104432	0.00673748	negative
ENSGALG00000005000	COMTD1	-0.10437	0.00677034	negative
ENSGALG00000029261	RTN4	-0.10437	0.00677041	negative
ENSGALG00000008681	NSMF	-0.104368	0.0067715	negative
ENSGALG00000005803	ZNRF3	-0.104235	0.00684237	negative
ENSGALG00000007555	CCND1	-0.104183	0.00687027	negative
ENSGALG00000006511	BCL2A1	-0.104171	0.00687664	negative
ENSGALG00000015689	ECPAS	-0.103951	0.00699665	negative
ENSGALG00000009577	PUS7L	-0.103949	0.0069975	negative
ENSGALG00000012691	ALDH1L2	-0.103899	0.00702495	negative
ENSGALG00000014516	CPEB2	-0.103868	0.00704207	negative
ENSGALG00000006080	GPC4	-0.10379	0.00708502	negative
ENSGALG00000002973	BECN1	-0.103563	0.00721204	negative
ENSGALG00000000452	TNFRSF10B	-0.103385	0.00731279	negative
ENSGALG00000009040	TBC1D8B	-0.103229	0.00740266	negative
ENSGALG00000037692		-0.103203	0.00741726	negative
ENSGALG00000044774		-0.103052	0.00750506	negative
ENSGALG00000004505	CCDC137	-0.102936	0.0075729	negative
ENSGALG00000001894		-0.10287	0.00761217	negative
ENSGALG00000054998		-0.102842	0.0076285	negative
ENSGALG00000004734		0.102794	0.00765678	positive
ENSGALG00000026733	FFAR4	-0.102782	0.00766408	negative
ENSGALG00000042664	CBLN1	0.102662	0.00773592	positive
ENSGALG00000038683		0.102606	0.0077695	positive
ENSGALG00000009954	DYNC2LI1	-0.102486	0.00784203	negative
ENSGALG00000040730	RXRG	-0.102344	0.0079289	negative
ENSGALG00000004058	GPR146	-0.102339	0.00793181	negative
ENSGALG00000049015		-0.102247	0.00798827	negative
ENSGALG00000008254	ANAPC1	-0.102213	0.00800944	negative
ENSGALG00000006480	TCF7	-0.102183	0.00802806	negative
ENSGALG00000023909		-0.102091	0.00808536	negative
ENSGALG00000048220		-0.102035	0.00812029	negative
ENSGALG00000052255		-0.101906	0.00820121	negative
ENSGALG00000015024		-0.101885	0.00821442	negative
ENSGALG00000053261		-0.101803	0.00826625	negative
ENSGALG00000038290	P4HB	-0.101636	0.00837329	negative
ENSGALG00000042419	KCTD17	-0.10151	0.00845514	negative
ENSGALG00000055135		-0.101438	0.0085019	negative
ENSGALG00000017122	SGCG	-0.101365	0.0085497	negative
ENSGALG00000043087	MTF2	-0.101346	0.00856169	negative
ENSGALG00000006490	SCN3B	-0.101291	0.00859814	negative
ENSGALG00000004612	MTHFR	-0.101264	0.00861556	negative
ENSGALG00000031597	HBAD	0.101145	0.00869448	positive
ENSGALG00000006802	LAMB2	0.101068	0.00874625	positive
ENSGALG00000014772	WARS2	-0.100801	0.00892626	negative
ENSGALG00000036870	ZNF767	-0.100356	0.0092343	negative
ENSGALG00000027728		-0.100294	0.00927817	negative
ENSGALG00000004631	DRAXIN	-0.1002	0.00934416	negative
ENSGALG00000008409	GSTO2	-0.10006	0.00944432	negative
ENSGALG00000000227	DPYSL2	-0.0998476	0.00959751	negative
ENSGALG00000003722	THG1L	-0.0997746	0.00965072	negative
ENSGALG00000031851	TENT4B	-0.0996641	0.00973172	negative
ENSGALG00000017032	SLC25A15	0.0994306	0.00990493	positive
ENSGALG00000008827	FERMT1	-0.0993893	0.00993583	negative
ENSGALG00000036264	SCYL3	-0.0991496	0.0101169	negative
ENSGALG00000026055	PALM	0.0991097	0.0101474	positive
ENSGALG00000037682	CCSER2	-0.0990654	0.0101812	negative
ENSGALG00000002769	DNAJC12	-0.0988427	0.0103531	negative
ENSGALG00000003243	RAD54L2	-0.0986566	0.0104987	negative
ENSGALG00000009906	UBR2	-0.0986492	0.0105046	negative
ENSGALG00000039698	DRD1	-0.0986369	0.0105143	negative
ENSGALG00000023742	AHR2	-0.0985645	0.0105715	negative
ENSGALG00000023749	DARS2	-0.0985152	0.0106105	negative
ENSGALG00000012513	STAM2	-0.0985133	0.010612	negative
ENSGALG00000030466	CS	-0.0984744	0.010643	negative
ENSGALG00000008145	TYW5	-0.0984309	0.0106777	negative
ENSGALG00000050720		-0.0984229	0.0106841	negative
ENSGALG00000007195		-0.0982357	0.0108347	negative
ENSGALG00000011506	NUP54	-0.0980276	0.0110043	negative
ENSGALG00000005442	PALMD	-0.0979065	0.0111041	negative
ENSGALG00000009230	TMEM131L	-0.0979048	0.0111055	negative
ENSGALG00000032975	UBE2QL1	-0.0978045	0.0111888	negative
ENSGALG00000020534	AK6	-0.0976766	0.0112957	negative
ENSGALG00000034016		-0.0975709	0.0113849	negative
ENSGALG00000030720		-0.0973645	0.0115606	negative
ENSGALG00000038174		0.0973103	0.0116071	positive
ENSGALG00000006792	VSTM2L	0.0971432	0.0117518	positive
ENSGALG00000051205		-0.0968835	0.0119796	negative
ENSGALG00000053826		-0.0968177	0.0120379	negative
ENSGALG00000029621	SEMA3F	0.0967006	0.0121424	positive
ENSGALG00000003111	BFAR	-0.0966362	0.0122001	negative
ENSGALG00000043064	EXFABP	0.0966245	0.0122107	positive
ENSGALG00000016266	PRRG1	-0.0966163	0.0122181	negative
ENSGALG00000010618	SLC30A6	-0.0965912	0.0122407	negative
ENSGALG00000050319		0.0964811	0.0123404	positive
ENSGALG00000005217	MOGAT1	-0.0963864	0.0124266	negative
ENSGALG00000054286	APLN	0.0963853	0.0124276	positive
ENSGALG00000015026		-0.0963447	0.0124648	negative
ENSGALG00000009565	EIF2S1	-0.0963152	0.0124919	negative
ENSGALG00000009364	PRKCI	-0.0962897	0.0125153	negative
ENSGALG00000012870	AGK	-0.0962067	0.0125918	negative
ENSGALG00000011392	MSH4	-0.0961957	0.012602	negative
ENSGALG00000007955	SLC16A5	-0.0961905	0.0126068	negative
ENSGALG00000041873	MFN1	-0.0961674	0.0126282	negative
ENSGALG00000031832	IKBKB	-0.0959085	0.0128702	negative
ENSGALG00000010497	SLC29A4	-0.0958732	0.0129035	negative
ENSGALG00000013131	C18orf21	-0.0956422	0.0131235	negative
ENSGALG00000000802	DHODH	-0.0956344	0.013131	negative
ENSGALG00000049133		-0.095548	0.0132141	negative
ENSGALG00000015112	ZNF521	-0.0955111	0.0132497	negative
ENSGALG00000055000	KCTD14	-0.0954687	0.0132908	negative
ENSGALG00000014795	TGIF1	-0.0954464	0.0133124	negative
ENSGALG00000028543	FGFR4	-0.0953778	0.0133792	negative
ENSGALG00000009936	AP4S1	-0.0952994	0.0134559	negative
ENSGALG00000009871	RCOR3	-0.0951814	0.013572	negative
ENSGALG00000032993	FTSJ3	-0.095098	0.0136546	negative
ENSGALG00000008937	PPP1R21	-0.0950819	0.0136706	negative
ENSGALG00000015226	SPIDR	-0.0950554	0.0136969	negative
ENSGALG00000047403	PIH1D2	-0.0950051	0.0137471	negative
ENSGALG00000031932	AGPAT3	-0.0949042	0.0138483	negative
ENSGALG00000029235	CPNE4	-0.0948448	0.0139082	negative
ENSGALG00000004476	SEMA3G	0.0948183	0.0139349	positive
ENSGALG00000003203		0.0947542	0.0139998	positive
ENSGALG00000008040		-0.0943977	0.0143659	negative
ENSGALG00000001028		-0.0943194	0.0144475	negative
ENSGALG00000003539	KIAA1522	-0.0943072	0.0144602	negative
ENSGALG00000016837		-0.0942647	0.0145047	negative
ENSGALG00000002729	GK5	-0.094262	0.0145075	negative
ENSGALG00000026605	BAG2	0.0942492	0.0145209	positive
ENSGALG00000006956	ARIH2	-0.0941706	0.0146035	negative
ENSGALG00000052460	CYB5R4	-0.0941132	0.0146641	negative
ENSGALG00000002329	CCL1	-0.0940864	0.0146925	negative
ENSGALG00000033205	PHF20L1	-0.0940141	0.0147693	negative
ENSGALG00000016622	STS	-0.0939409	0.0148474	negative
ENSGALG00000022874	RAB31	-0.0939355	0.0148531	negative
ENSGALG00000003921	DBNDD2	0.0938637	0.0149301	positive
ENSGALG00000032799		-0.093556	0.0152639	negative
ENSGALG00000049324		-0.0935381	0.0152835	negative
ENSGALG00000008280	PMPCB	-0.0935249	0.0152981	negative
ENSGALG00000038915	E2F5	-0.0934422	0.015389	negative
ENSGALG00000008700	PDCD4	-0.0934414	0.0153899	negative
ENSGALG00000004590	CLCN6	-0.0933433	0.0154985	negative
ENSGALG00000051367		-0.0933109	0.0155345	negative
ENSGALG00000050872		-0.0932031	0.0156548	negative
ENSGALG00000015961	SUCLG1	-0.0931615	0.0157015	negative
ENSGALG00000002162	ACO1	-0.0931333	0.0157332	negative
ENSGALG00000001837	ORAI3	-0.0931254	0.0157421	negative
ENSGALG00000017104	CDK8	-0.0930538	0.0158228	negative
ENSGALG00000011493	TMEM169	-0.0927674	0.0161496	negative
ENSGALG00000042308	FZD3	-0.0927557	0.016163	negative
ENSGALG00000033204	PQLC2	-0.0926899	0.016239	negative
ENSGALG00000004622	SPOUT1	-0.0926617	0.0162716	negative
ENSGALG00000040084	MRS2	-0.0925711	0.0163769	negative
ENSGALG00000012763	GNPTAB	-0.0925524	0.0163988	negative
ENSGALG00000034187	SEPTIN8	-0.0925024	0.0164571	negative
ENSGALG00000048011	SCLT1	-0.0923613	0.016623	negative
ENSGALG00000010749	TCEANC2	-0.0923585	0.0166263	negative
ENSGALG00000008459	BMPR2	-0.0921997	0.0168148	negative
ENSGALG00000054506		-0.0921449	0.0168802	negative
ENSGALG00000029256		-0.0920986	0.0169357	negative
ENSGALG00000043545	PNPT1	-0.0920767	0.0169619	negative
ENSGALG00000015969	FAM135A	-0.092072	0.0169676	negative
ENSGALG00000028394		-0.0920034	0.0170502	negative
ENSGALG00000020754	ATP6V0E2	0.0918817	0.0171978	positive
ENSGALG00000003021	CHRNA5	-0.0918575	0.0172272	negative
ENSGALG00000050919		0.0918545	0.0172308	positive
ENSGALG00000003799	USP4	-0.0918486	0.017238	negative
ENSGALG00000039205		0.0917431	0.017367	positive
ENSGALG00000021399		-0.0917342	0.017378	negative
ENSGALG00000008088	ACSL4	-0.0917225	0.0173924	negative
ENSGALG00000011833	SPATA5	-0.0916763	0.0174491	negative
ENSGALG00000044187		-0.0916619	0.0174669	negative
ENSGALG00000010870	JUN	0.0916212	0.0175171	positive
ENSGALG00000004442	PPA1	-0.0916009	0.0175422	negative
ENSGALG00000036043	TBX3	-0.0914998	0.0176678	negative
ENSGALG00000028077		-0.0914612	0.0177158	negative
ENSGALG00000010565	NRDC	-0.0914417	0.0177402	negative
ENSGALG00000053562		-0.0914274	0.0177581	negative
ENSGALG00000009467	RBM48	-0.0913082	0.0179078	negative
ENSGALG00000037642	SLC23A1	0.0912941	0.0179255	positive
ENSGALG00000049414	CYP2C23a	-0.0912676	0.017959	negative
ENSGALG00000017098	GTF3A	-0.091258	0.0179711	negative
ENSGALG00000042096		-0.0912293	0.0180074	negative
ENSGALG00000038582	SLC36A1	-0.0911934	0.0180529	negative
ENSGALG00000001613	GNL3	-0.0910781	0.0181998	negative
ENSGALG00000036049	LETM2	-0.0910536	0.0182311	negative
ENSGALG00000037112		-0.0910284	0.0182634	negative
ENSGALG00000010340	TTLL5	-0.0910198	0.0182744	negative
ENSGALG00000042148	FKBP5	-0.0910197	0.0182746	negative
ENSGALG00000012792	HIPK2	-0.09093	0.0183899	negative
ENSGALG00000041573	BPNT2	-0.0908821	0.0184517	negative
ENSGALG00000006607	GUCD1	-0.0908419	0.0185039	negative
ENSGALG00000041730	GPR20	0.0908349	0.018513	positive
ENSGALG00000017033	MRPS31	-0.0907349	0.018643	negative
ENSGALG00000027695	PCBP4	-0.0907051	0.018682	negative
ENSGALG00000006328	CHCHD4	-0.0906534	0.0187496	negative
ENSGALG00000015831	SNX14	-0.0906419	0.0187648	negative
ENSGALG00000012877	CREB3L2	-0.0905529	0.0188818	negative
ENSGALG00000001709	MUSTN1	0.0903974	0.0190882	positive
ENSGALG00000032684		-0.0903614	0.0191362	negative
ENSGALG00000023626	NTN1	-0.0902367	0.0193033	negative
ENSGALG00000002179	FBF1	-0.0902266	0.0193169	negative
ENSGALG00000037913	KLF10	-0.0901171	0.0194647	negative
ENSGALG00000037675	COL14A1	-0.0901057	0.0194802	negative
ENSGALG00000035453		-0.0900688	0.0195304	negative
ENSGALG00000003572	ARHGEF18	-0.090053	0.0195518	negative
ENSGALG00000002888	CASZ1	-0.0900466	0.0195605	negative
ENSGALG00000015190	GTPBP8	-0.0898692	0.0198033	negative
ENSGALG00000041080	CHD7	-0.0898009	0.0198974	negative
ENSGALG00000048225		-0.0897662	0.0199454	negative
ENSGALG00000040421	LYPLA1	-0.0897099	0.0200235	negative
ENSGALG00000047313		0.0896875	0.0200545	positive
ENSGALG00000042661	MVB12A	-0.0896831	0.0200607	negative
ENSGALG00000012505	LRFN5	-0.0896593	0.0200938	negative
ENSGALG00000043126		-0.0895946	0.0201842	negative
ENSGALG00000012994	ERC1	-0.0895526	0.020243	negative
ENSGALG00000014486	TAPT1	-0.089468	0.0203619	negative
ENSGALG00000054031		-0.089456	0.0203788	negative
ENSGALG00000026111	SAAL1	0.0894481	0.02039	positive
ENSGALG00000008559	CUL4B	-0.0892997	0.0206004	negative
ENSGALG00000051739		-0.0892433	0.0206808	negative
ENSGALG00000044177	FAN1	-0.0892268	0.0207043	negative
ENSGALG00000031105	SLC4A4	-0.0892028	0.0207387	negative
ENSGALG00000006201	TBC1D20	-0.0892025	0.0207392	negative
ENSGALG00000007300	PYCR1	-0.089182	0.0207686	negative
ENSGALG00000047464	FBXL22	-0.0890779	0.0209182	negative
ENSGALG00000007244	SIRT4	-0.0890531	0.0209541	negative
ENSGALG00000052935	TNFRSF9	-0.0889093	0.0211627	negative
ENSGALG00000009104	ANKRD26	-0.0888712	0.0212183	negative
ENSGALG00000013863	PSMG2	-0.088795	0.02133	negative
ENSGALG00000021314	PLA2G10	-0.0887299	0.0214256	negative
ENSGALG00000036021	MTMR7	-0.0887297	0.021426	negative
ENSGALG00000050002	COLEC11	-0.0887283	0.0214279	negative
ENSGALG00000010226		-0.0887061	0.0214607	negative
ENSGALG00000043727	NR4A1	0.0886615	0.0215267	positive
ENSGALG00000042001		-0.0884243	0.0218801	negative
ENSGALG00000010108		-0.0884052	0.0219086	negative
ENSGALG00000011884	EXOSC9	-0.0883631	0.0219721	negative
ENSGALG00000053874		-0.0883314	0.0220197	negative
ENSGALG00000006900		-0.0883052	0.0220594	negative
ENSGALG00000033090	VDR	0.0882982	0.02207	positive
ENSGALG00000002773	SNRPC	-0.0881602	0.0222794	negative
ENSGALG00000001108	MIER2	-0.0881594	0.0222807	negative
ENSGALG00000045548		0.0881211	0.022339	positive
ENSGALG00000038601	LIPH	-0.0881054	0.0223631	negative
ENSGALG00000009680	PAQR7	-0.088076	0.022408	negative
ENSGALG00000001925	GNB1L	-0.0880751	0.0224095	negative
ENSGALG00000014920	USP14	-0.0880461	0.0224539	negative
ENSGALG00000021451		-0.088032	0.0224756	negative
ENSGALG00000017165	CUL5	-0.088023	0.0224894	negative
ENSGALG00000005673	DTWD1	-0.087964	0.0225802	negative
ENSGALG00000013879	TIA1	-0.0879629	0.0225819	negative
ENSGALG00000016559	PIGA	-0.0878928	0.0226901	negative
ENSGALG00000028803	B3GNT4	-0.0876522	0.0230655	negative
ENSGALG00000006083		-0.0876434	0.0230792	negative
ENSGALG00000033529	BRPF1	-0.087622	0.0231129	negative
ENSGALG00000009483	MARK1	-0.0876196	0.0231167	negative
ENSGALG00000040896	FASN	-0.0875802	0.0231787	negative
ENSGALG00000001782		-0.0875685	0.0231972	negative
ENSGALG00000036787	HSD17B12	-0.087552	0.0232232	negative
ENSGALG00000003466		-0.087384	0.0234901	negative
ENSGALG00000008460	ZFYVE19	-0.0872501	0.0237046	negative
ENSGALG00000015311		-0.0872197	0.0237534	negative
ENSGALG00000015328	TRMT10C	-0.0872188	0.0237549	negative
ENSGALG00000052910		-0.0872097	0.0237695	negative
ENSGALG00000014463	ACTN2	-0.0871984	0.0237877	negative
ENSGALG00000011347	IHH	-0.0871854	0.0238087	negative
ENSGALG00000043460	SOX2	-0.0870822	0.0239759	negative
ENSGALG00000008237		-0.0870224	0.0240732	negative
ENSGALG00000039606	CLN8	-0.0868951	0.0242814	negative
ENSGALG00000010427	TM4SF4	-0.0868844	0.024299	negative
ENSGALG00000052388	METRN	0.086763	0.0244991	positive
ENSGALG00000012865	BRAF	-0.0867246	0.0245629	negative
ENSGALG00000012589		-0.0867141	0.0245803	negative
ENSGALG00000002113	LCP2	-0.0866866	0.0246258	negative
ENSGALG00000013408	TMF1	-0.0865976	0.0247743	negative
ENSGALG00000012172	RPL3	-0.0865363	0.0248769	negative
ENSGALG00000010643	ZYG11B	-0.0865001	0.0249376	negative
ENSGALG00000005206	ACSL3	-0.0864887	0.0249567	negative
ENSGALG00000003427	USP3	-0.0864467	0.0250275	negative
ENSGALG00000021213	UBE2D1	-0.0864275	0.0250599	negative
ENSGALG00000028056		-0.0864145	0.0250818	negative
ENSGALG00000000071		-0.0863887	0.0251254	negative
ENSGALG00000014683	PEX5	-0.0862871	0.0252977	negative
ENSGALG00000008415	ALS2	-0.0862862	0.0252993	negative
ENSGALG00000004237	PRKAR1A	-0.0862159	0.0254191	negative
ENSGALG00000003029	PLPP6	-0.0861876	0.0254675	negative
ENSGALG00000015768	ANKRD6	-0.0861853	0.0254715	negative
ENSGALG00000006327	FBXL21	-0.0859728	0.0258373	negative
ENSGALG00000053708		-0.0859388	0.0258962	negative
ENSGALG00000033788		-0.0858801	0.0259983	negative
ENSGALG00000037646	BRD8	-0.0858731	0.0260106	negative
ENSGALG00000050843		-0.0858655	0.0260238	negative
ENSGALG00000010225		-0.0858341	0.0260785	negative
ENSGALG00000047281		-0.0858278	0.0260895	negative
ENSGALG00000039590		-0.0857952	0.0261466	negative
ENSGALG00000011036	HNRNPA2B1	-0.0857841	0.0261661	negative
ENSGALG00000024041	FAHD1	-0.0857506	0.0262248	negative
ENSGALG00000010087	IPO13	-0.0856848	0.0263405	negative
ENSGALG00000036909	BEND5	-0.0856824	0.0263446	negative
ENSGALG00000037597	YOD1	-0.0856768	0.0263545	negative
ENSGALG00000014711		-0.085631	0.0264355	negative
ENSGALG00000053859		-0.0856089	0.0264745	negative
ENSGALG00000032780	TTC13	-0.0855048	0.0266592	negative
ENSGALG00000037071		-0.0855037	0.0266612	negative
ENSGALG00000007557	RUBCN	-0.0854874	0.0266901	negative
ENSGALG00000017179	PDGFD	0.0854383	0.0267779	positive
ENSGALG00000011543	SDAD1	-0.0854301	0.0267924	negative
ENSGALG00000010535	SGMS2	-0.0853241	0.0269826	negative
ENSGALG00000006294	PSMD2	-0.0853129	0.0270027	negative
ENSGALG00000043610		0.0852504	0.0271154	positive
ENSGALG00000004859	ZNFX1	-0.0852124	0.0271841	negative
ENSGALG00000007728		0.0851648	0.0272703	positive
ENSGALG00000003441	GTF3C5	-0.0850236	0.0275277	negative
ENSGALG00000007030		-0.0849699	0.0276261	negative
ENSGALG00000040184	RIMKLB	-0.084944	0.0276737	negative
ENSGALG00000053854	AKR1E2	-0.0849112	0.027734	negative
ENSGALG00000047103	UTP3	-0.0848799	0.0277918	negative
ENSGALG00000010313		-0.0848723	0.0278057	negative
ENSGALG00000014365	RBPJ	-0.0846697	0.0281818	negative
ENSGALG00000027190	COX11	-0.0846366	0.0282438	negative
ENSGALG00000003560	SLC6A2	-0.0846328	0.0282508	negative
ENSGALG00000008072	CHRDL1	-0.0845399	0.0284251	negative
ENSGALG00000002205	FBRSL1	-0.0845294	0.028445	negative
ENSGALG00000051240		-0.0845052	0.0284904	negative
ENSGALG00000008739	MINDY3	-0.0844317	0.0286293	negative
ENSGALG00000040725		-0.0844312	0.0286303	negative
ENSGALG00000049581		-0.0844113	0.028668	negative
ENSGALG00000037443	CRAT	-0.0843935	0.0287016	negative
ENSGALG00000043964		-0.0843908	0.0287067	negative
ENSGALG00000052202		-0.0843356	0.0288117	negative
ENSGALG00000030025	FABP4	0.0843152	0.0288504	positive
ENSGALG00000027332		-0.0842431	0.0289882	negative
ENSGALG00000000864	FBXW2	-0.084224	0.0290246	negative
ENSGALG00000025649		-0.0842224	0.0290277	negative
ENSGALG00000006459	CCDC174	-0.0842005	0.0290697	negative
ENSGALG00000026443	RNF44	-0.0841365	0.0291926	negative
ENSGALG00000030511	SLC19A1	-0.0841035	0.0292562	negative
ENSGALG00000007155	RMI2	-0.0840866	0.0292888	negative
ENSGALG00000050004		-0.0840687	0.0293234	negative
ENSGALG00000054154		0.0840504	0.0293588	positive
ENSGALG00000003365		-0.0840231	0.0294116	negative
ENSGALG00000000990	SRSF6	-0.08401	0.0294369	negative
ENSGALG00000007929	DIXDC1	-0.083963	0.0295281	negative
ENSGALG00000014798		-0.0838193	0.0298087	negative
ENSGALG00000041621	LY6E	-0.0837852	0.0298755	negative
ENSGALG00000012319		-0.0837797	0.0298863	negative
ENSGALG00000053241		0.0836984	0.0300464	positive
ENSGALG00000048462		-0.0836219	0.0301975	negative
ENSGALG00000002679	GLT1D1	-0.0836056	0.0302299	negative
ENSGALG00000040787	FAM193B	-0.0836024	0.0302363	negative
ENSGALG00000003031	SMYD4	-0.0835774	0.0302858	negative
ENSGALG00000043435	CARNS1	-0.0835767	0.0302872	negative
ENSGALG00000005814		-0.0835518	0.0303367	negative
ENSGALG00000046360		-0.0835033	0.0304333	negative
ENSGALG00000011993	RBX1	-0.0834878	0.0304643	negative
ENSGALG00000039327	VAV3	-0.0834668	0.0305063	negative
ENSGALG00000037336	PRTG	-0.0833732	0.0306937	negative
ENSGALG00000027872	STBD1	-0.083356	0.0307283	negative
ENSGALG00000008601	AHSG	-0.0833229	0.030795	negative
ENSGALG00000037983	LUC7L	-0.0833183	0.0308043	negative
ENSGALG00000054243		-0.0832507	0.0309408	negative
ENSGALG00000011908	WBP2NL	-0.0832101	0.031023	negative
ENSGALG00000013651	RNF217	-0.0831966	0.0310503	negative
ENSGALG00000046764		0.083148	0.031149	positive
ENSGALG00000033144	COLEC10	-0.0829749	0.031503	negative
ENSGALG00000030526		-0.0829206	0.0316148	negative
ENSGALG00000036466		-0.0828903	0.0316773	negative
ENSGALG00000014906		-0.0827564	0.0319547	negative
ENSGALG00000041978	K123	-0.0826142	0.0322516	negative
ENSGALG00000027902	SYNGR2	-0.0825868	0.032309	negative
ENSGALG00000025329		-0.0825828	0.0323174	negative
ENSGALG00000012388	PCMT1	-0.0825661	0.0323524	negative
ENSGALG00000011682	CNOT4	-0.0825641	0.0323566	negative
ENSGALG00000011000	TARBP1	-0.082491	0.0325108	negative
ENSGALG00000009298		-0.0824861	0.032521	negative
ENSGALG00000012468	PRPF39	-0.0823829	0.0327395	negative
ENSGALG00000045096		0.0823628	0.0327822	positive
ENSGALG00000010122	SH2D4A	0.082362	0.0327838	positive
ENSGALG00000008866	WDPCP	-0.0823594	0.0327894	negative
ENSGALG00000052894		-0.082316	0.0328818	negative
ENSGALG00000001366	CASP9	-0.0822891	0.0329392	negative
ENSGALG00000025150		-0.0822715	0.0329768	negative
ENSGALG00000037301	ACVR1	-0.082239	0.0330462	negative
ENSGALG00000037375	MAN1B1	-0.0822344	0.033056	negative
ENSGALG00000007470	POLR1D	-0.0822231	0.0330803	negative
ENSGALG00000008938	DCLRE1A	-0.0822173	0.0330927	negative
ENSGALG00000007658	ARMH3	-0.0821277	0.0332851	negative
ENSGALG00000031538	PI4K2B	-0.0821175	0.0333071	negative
ENSGALG00000000920	CGN	-0.0820836	0.0333802	negative
ENSGALG00000011688	TCP11L1	-0.0820626	0.0334255	negative
ENSGALG00000027040		-0.0820469	0.0334596	negative
ENSGALG00000034351		-0.082043	0.0334681	negative
ENSGALG00000008092	NXT2	-0.0820342	0.0334869	negative
ENSGALG00000030324	ELAPOR2	-0.0820071	0.0335458	negative
ENSGALG00000006965	C12orf43	-0.0820031	0.0335544	negative
ENSGALG00000025582		-0.0819952	0.0335716	negative
ENSGALG00000007769	FOXP1	-0.0819879	0.0335873	negative
ENSGALG00000046550		0.081986	0.0335916	positive
ENSGALG00000006040	UCKL1	0.0819779	0.0336092	positive
ENSGALG00000001926	HSPB1	0.0819503	0.0336691	positive
ENSGALG00000027520		-0.0819014	0.0337756	negative
ENSGALG00000042112	EIF4E	-0.081892	0.0337961	negative
ENSGALG00000011293	MRPL42	-0.0818855	0.0338103	negative
ENSGALG00000024379		0.0818789	0.0338247	positive
ENSGALG00000050515		0.0818571	0.0338722	positive
ENSGALG00000009410	PEX1	-0.0818455	0.0338976	negative
ENSGALG00000014787	SLC30A5	-0.0817476	0.0341123	negative
ENSGALG00000020454	RIOX1	-0.0817138	0.0341866	negative
ENSGALG00000003385	LSM4	-0.0817034	0.0342096	negative
ENSGALG00000034344	MTHFD2	0.0816998	0.0342175	positive
ENSGALG00000036125	SHE	0.0816384	0.034353	positive
ENSGALG00000050983		-0.0816378	0.0343545	negative
ENSGALG00000043302	LAT2	-0.0816358	0.0343589	negative
ENSGALG00000026715	MIF4GD	-0.0816331	0.0343649	negative
ENSGALG00000006594	POFUT1	-0.081632	0.0343674	negative
ENSGALG00000010940	ACSS3	-0.0816135	0.0344083	negative
ENSGALG00000034076	PBX4	-0.0815746	0.0344945	negative
ENSGALG00000038069	CCR8	-0.0815734	0.0344973	negative
ENSGALG00000009595	TWF1	-0.0814104	0.0348606	negative
ENSGALG00000040504	GGT5	-0.0814078	0.0348664	negative
ENSGALG00000011274	DCN	-0.0813983	0.0348877	negative
ENSGALG00000034661	ID1	0.081301	0.0351064	positive
ENSGALG00000005551	DKK3	0.0812899	0.0351315	positive
ENSGALG00000015231	ZBTB24	-0.0812869	0.0351381	negative
ENSGALG00000034021		-0.081257	0.0352057	negative
ENSGALG00000011900	NAGA	-0.0812232	0.0352822	negative
ENSGALG00000047176		-0.0811968	0.0353418	negative
ENSGALG00000039200	AXIN2	-0.0811207	0.0355147	negative
ENSGALG00000016618	PNPLA4	-0.0810887	0.0355876	negative
ENSGALG00000033598	HIRA	-0.0810822	0.0356026	negative
ENSGALG00000010399	SELENOT	-0.081063	0.0356463	negative
ENSGALG00000036990	DECR1	-0.0810096	0.0357684	negative
ENSGALG00000016547	TXLNG	-0.0810066	0.0357752	negative
ENSGALG00000038918		-0.0809749	0.035848	negative
ENSGALG00000009538		-0.0809414	0.0359248	negative
ENSGALG00000051520		0.0809315	0.0359476	positive
ENSGALG00000045948		-0.0809097	0.0359977	negative
ENSGALG00000006430		-0.0809075	0.0360029	negative
ENSGALG00000007253	IL1RAP	-0.0808552	0.0361233	negative
ENSGALG00000014342	TEAD4	-0.0808461	0.0361443	negative
ENSGALG00000047074		-0.0808382	0.0361626	negative
ENSGALG00000025712	DEF8	-0.080805	0.0362393	negative
ENSGALG00000008604	TMEM255A	-0.0808013	0.036248	negative
ENSGALG00000050934		-0.0807631	0.0363366	negative
ENSGALG00000009332	RBM25	-0.0806971	0.03649	negative
ENSGALG00000005329	MFSD14A	-0.0806677	0.0365584	negative
ENSGALG00000048555		-0.0806029	0.03671	negative
ENSGALG00000044662		-0.0805984	0.0367206	negative
ENSGALG00000051726		-0.0805862	0.0367491	negative
ENSGALG00000036935		-0.0805812	0.0367608	negative
ENSGALG00000050668		-0.0805687	0.03679	negative
ENSGALG00000019844	AvBD8	0.0805649	0.036799	positive
ENSGALG00000017363	C11H16ORF87	-0.0805548	0.0368226	negative
ENSGALG00000003254	BAG4	-0.0805354	0.0368682	negative
ENSGALG00000052038	MBLAC1	-0.0804851	0.0369865	negative
ENSGALG00000007596		-0.0804707	0.0370205	negative
ENSGALG00000004438		-0.0804553	0.0370568	negative
ENSGALG00000016294	HMGCLL1	-0.080377	0.0372418	negative
ENSGALG00000013867	PTPN2	-0.0803483	0.0373099	negative
ENSGALG00000004243		0.0803014	0.0374213	positive
ENSGALG00000052223	YPEL1	-0.0802074	0.0376456	negative
ENSGALG00000001864		-0.080188	0.0376919	negative
ENSGALG00000035493	POC1B	-0.0801824	0.0377054	negative
ENSGALG00000016505	GPN1	-0.0801808	0.0377092	negative
ENSGALG00000003553	ABCA12	-0.0801469	0.0377904	negative
ENSGALG00000042656		-0.080093	0.03792	negative
ENSGALG00000009807	FLVCR1	-0.080092	0.0379223	negative
ENSGALG00000041847		-0.0800901	0.037927	negative
ENSGALG00000007958	GTF3C3	-0.080055	0.0380115	negative
ENSGALG00000011306	DES	0.0800399	0.038048	positive
ENSGALG00000033660	PRDM10	-0.0800231	0.0380885	negative
ENSGALG00000015461		-0.0799704	0.0382159	negative
ENSGALG00000004348	BRAT1	-0.079952	0.0382607	negative
ENSGALG00000037955	INTS8	-0.0799441	0.0382797	negative
ENSGALG00000035237		-0.0799346	0.0383027	negative
ENSGALG00000037734	PIGB	-0.0799051	0.0383744	negative
ENSGALG00000014807	MTX3	-0.0798709	0.0384577	negative
ENSGALG00000009748	ASNS	-0.0798654	0.0384709	negative
ENSGALG00000003138	OXTR	0.0798416	0.038529	positive
ENSGALG00000009855	TBC1D9	-0.0798159	0.0385917	negative
ENSGALG00000006689	ABHD2	-0.0798122	0.0386008	negative
ENSGALG00000007961	ARMC7	-0.0797994	0.0386321	negative
ENSGALG00000006307	NSMCE1	-0.0797646	0.0387172	negative
ENSGALG00000003558		-0.0797631	0.0387208	negative
ENSGALG00000014867	PAIP1	-0.0797613	0.0387253	negative
ENSGALG00000049360	PPP1R10	-0.0797597	0.0387292	negative
ENSGALG00000009309	EIF5A2	-0.0797462	0.0387623	negative
ENSGALG00000037901	EFEMP1	0.0797181	0.0388312	positive
ENSGALG00000029794	AKAP7	-0.0797049	0.0388637	negative
ENSGALG00000000142	CEPT1	-0.0797032	0.0388679	negative
ENSGALG00000000223	TMEM183A	-0.0796943	0.0388897	negative
ENSGALG00000051152		-0.0796815	0.0389211	negative
ENSGALG00000050470	OPN1LW	-0.0796719	0.0389448	negative
ENSGALG00000032250	COQ10A	-0.0796466	0.0390071	negative
ENSGALG00000015051	CDK19	-0.0796167	0.0390809	negative
ENSGALG00000006601	MTMR14	-0.0796065	0.039106	negative
ENSGALG00000006974	DDX27	-0.0795726	0.0391898	negative
ENSGALG00000004917	DOC2B	-0.0795049	0.0393577	negative
ENSGALG00000006840		-0.0794844	0.0394085	negative
ENSGALG00000041640	TWIST1	0.0794657	0.039455	positive
ENSGALG00000035903	FAM46A	-0.0794616	0.0394653	negative
ENSGALG00000048671		-0.0794385	0.0395228	negative
ENSGALG00000015412	ARL13B	-0.0794294	0.0395454	negative
ENSGALG00000003855	SRC	-0.0794194	0.0395705	negative
ENSGALG00000013535	CYP4V2	-0.0791883	0.0401505	negative
ENSGALG00000001320	CYP1A2	-0.0791319	0.0402933	negative
ENSGALG00000000703	SLC45A3	-0.0791284	0.0403019	negative
ENSGALG00000009868	ZNF330	-0.0791232	0.0403152	negative
ENSGALG00000005078	NUP210	-0.0790662	0.0404599	negative
ENSGALG00000001882	TNFRSF18	-0.0790373	0.0405333	negative
ENSGALG00000016897	GPR180	-0.079027	0.0405597	negative
ENSGALG00000013272	PRMT8	-0.0790163	0.0405868	negative
ENSGALG00000012378	KATNA1	-0.0789654	0.0407169	negative
ENSGALG00000029834	AIF1L	-0.0788781	0.0409405	negative
ENSGALG00000006783	PLOD2	-0.0788726	0.0409546	negative
ENSGALG00000009948	HHIP	-0.0788425	0.0410318	negative
ENSGALG00000003529	SYNC	0.0788012	0.0411383	positive
ENSGALG00000040157	CHTF18	-0.0787989	0.0411441	negative
ENSGALG00000051711		-0.0787968	0.0411496	negative
ENSGALG00000033862		-0.078783	0.0411853	negative
ENSGALG00000043468	LRRC23	-0.0787557	0.0412557	negative
ENSGALG00000052604		-0.0786591	0.0415061	negative
ENSGALG00000041802	LYRM9	-0.0786323	0.0415755	negative
ENSGALG00000004373	KCNJ16	-0.0786027	0.0416527	negative
ENSGALG00000006530	TSSC4	-0.0785915	0.0416819	negative
ENSGALG00000015180		-0.0785403	0.0418156	negative
ENSGALG00000051350		-0.0785248	0.0418561	negative
ENSGALG00000037223		-0.0785124	0.0418884	negative
ENSGALG00000041844	DERL2	-0.0785023	0.0419148	negative
ENSGALG00000031209	GINS3	-0.0784838	0.0419633	negative
ENSGALG00000032398	ASPM	-0.0784705	0.0419983	negative
ENSGALG00000027760		-0.0784368	0.0420868	negative
ENSGALG00000042851	PPARGC1A	-0.0784041	0.0421728	negative
ENSGALG00000039354	VTG1	-0.0783259	0.0423792	negative
ENSGALG00000041555	COL1A1	0.0782406	0.042605	positive
ENSGALG00000006180	SLC9A6	-0.0782042	0.0427018	negative
ENSGALG00000014725		-0.078168	0.0427981	negative
ENSGALG00000027874	CHAC1	0.078167	0.042801	positive
ENSGALG00000005475	RHOG2	-0.0781662	0.0428031	negative
ENSGALG00000011155	ARV1	-0.0781591	0.042822	negative
ENSGALG00000050267	CALU	-0.0781347	0.0428869	negative
ENSGALG00000005587	EIF4G2	-0.0781337	0.0428897	negative
ENSGALG00000002276	EME2	-0.0781163	0.0429361	negative
ENSGALG00000042511	PKDCC	-0.0781066	0.0429622	negative
ENSGALG00000004238	MRM2	-0.0780665	0.0430696	negative
ENSGALG00000031426	TMBIM6	-0.0780458	0.0431249	negative
ENSGALG00000010669	TDP1	-0.0780107	0.0432191	negative
ENSGALG00000013731	SOCS6	-0.0780074	0.0432281	negative
ENSGALG00000047303		-0.0779797	0.0433026	negative
ENSGALG00000027579	MRPS6	-0.0779742	0.0433173	negative
ENSGALG00000004777	AIFM2	0.0779536	0.043373	positive
ENSGALG00000007492	YME1L1	-0.0779478	0.0433885	negative
ENSGALG00000006547	PROCR	0.0779234	0.0434543	positive
ENSGALG00000010645	ENPP6	-0.0779202	0.0434631	negative
ENSGALG00000005359		-0.0778945	0.0435326	negative
ENSGALG00000003770	ANXA2	0.0778826	0.0435646	positive
ENSGALG00000006976		0.0778451	0.0436663	positive
ENSGALG00000037283	CUTC	-0.0778428	0.0436724	negative
ENSGALG00000050427	OSBPL10	-0.0778384	0.0436843	negative
ENSGALG00000008369	ABCC5	-0.0778091	0.0437638	negative
ENSGALG00000015017		-0.0776887	0.0440919	negative
ENSGALG00000030064		0.0776254	0.0442652	positive
ENSGALG00000009842	RASSF3	-0.0776111	0.0443045	negative
ENSGALG00000006639	CEP55	-0.0776105	0.0443061	negative
ENSGALG00000018263		-0.0776056	0.0443195	negative
ENSGALG00000030148	AUP1	-0.0775964	0.044345	negative
ENSGALG00000004165	TOR1A	-0.0775955	0.0443473	negative
ENSGALG00000010228	TOE1	-0.0775932	0.0443538	negative
ENSGALG00000008123	RINT1	-0.0775681	0.0444225	negative
ENSGALG00000043208	TRAFD1	-0.0775668	0.0444263	negative
ENSGALG00000002282	TMEM200A	-0.0775372	0.0445077	negative
ENSGALG00000015594	TRMT44	-0.0775361	0.0445107	negative
ENSGALG00000007227	MSI1	-0.0775284	0.0445318	negative
ENSGALG00000012801	LY86	-0.0775278	0.0445335	negative
ENSGALG00000053321	DOK2	-0.0775138	0.0445721	negative
ENSGALG00000039583	MITF	-0.0775067	0.0445918	negative
ENSGALG00000023819		0.0774911	0.0446348	positive
ENSGALG00000044780		-0.0774573	0.0447284	negative
ENSGALG00000003527	ARRDC2	-0.0774405	0.0447747	negative
ENSGALG00000003948	ALAS1	-0.0774284	0.0448084	negative
ENSGALG00000015688	MXD4	-0.0773831	0.044934	negative
ENSGALG00000004365		-0.0773692	0.0449727	negative
ENSGALG00000004521	GPX3	0.0773464	0.045036	positive
ENSGALG00000041266	CNN1	0.0773349	0.0450681	positive
ENSGALG00000050127		-0.0773309	0.0450792	negative
ENSGALG00000005552	PTBP2	-0.0773129	0.0451293	negative
ENSGALG00000053290		-0.0772996	0.0451663	negative
ENSGALG00000023279	EPN3	-0.0772962	0.0451758	negative
ENSGALG00000044649	P2RX2	0.0772348	0.0453475	positive
ENSGALG00000040041		-0.0772332	0.0453519	negative
ENSGALG00000005103	GDPD1	-0.0772101	0.0454165	negative
ENSGALG00000002982	SLC2A6	-0.0772033	0.0454357	negative
ENSGALG00000041253	MYRF	-0.0771855	0.0454856	negative
ENSGALG00000007882		-0.0771755	0.0455137	negative
ENSGALG00000016816	CDC16	-0.0771686	0.0455329	negative
ENSGALG00000008240	CFLAR	-0.077156	0.0455684	negative
ENSGALG00000004573	LRRC8A	-0.0771229	0.0456616	negative
ENSGALG00000026448	FAM96A	-0.0770922	0.045748	negative
ENSGALG00000051438	EXTL2	-0.0770766	0.045792	negative
ENSGALG00000049379		-0.0770446	0.0458824	negative
ENSGALG00000005543		-0.0769803	0.0460643	negative
ENSGALG00000036117	TENT5B	-0.0769556	0.0461346	negative
ENSGALG00000006979	SPPL3	-0.0769523	0.0461438	negative
ENSGALG00000035976		-0.0769456	0.0461629	negative
ENSGALG00000051385		-0.0768312	0.0464887	negative
ENSGALG00000054063	SNORD21	-0.0768311	0.0464892	negative
ENSGALG00000009955	ABCG5	-0.0768183	0.0465256	negative
ENSGALG00000007516		-0.0768128	0.0465414	negative
ENSGALG00000003734	SZRD1	-0.0767192	0.0468097	negative
ENSGALG00000036492	DAGLA	-0.0767086	0.0468403	negative
ENSGALG00000048260		-0.0766717	0.0469465	negative
ENSGALG00000007410	IGDCC4	-0.0766527	0.0470013	negative
ENSGALG00000003199	MLX	-0.076631	0.0470639	negative
ENSGALG00000010764	FBXO8	-0.0766284	0.0470715	negative
ENSGALG00000004794	H2AFY2	0.076627	0.0470755	positive
ENSGALG00000041221		-0.0766192	0.047098	negative
ENSGALG00000008803		-0.0765877	0.047189	negative
ENSGALG00000009887	DIEXF	-0.0765428	0.0473192	negative
ENSGALG00000036076	UNC50	-0.0765416	0.0473227	negative
ENSGALG00000013609	MTRF1L	-0.0765318	0.0473512	negative
ENSGALG00000049751		-0.0765075	0.0474216	negative
ENSGALG00000036064	PAXIP1	-0.0764388	0.0476216	negative
ENSGALG00000043618	SLC40A1	-0.0763844	0.0477804	negative
ENSGALG00000002143	ANKLE2	-0.0763843	0.0477809	negative
ENSGALG00000038550		-0.0763649	0.0478375	negative
ENSGALG00000033997	ZNF800	-0.0763073	0.0480064	negative
ENSGALG00000001462	ADORA3	-0.0762967	0.0480376	negative
ENSGALG00000012703	DTNBP1	-0.0762582	0.0481506	negative
ENSGALG00000049884		-0.0762348	0.0482196	negative
ENSGALG00000050420		-0.0762297	0.0482346	negative
ENSGALG00000001252	CREB3L3	-0.0762269	0.048243	negative
ENSGALG00000048379		-0.0762066	0.0483028	negative
ENSGALG00000004282	RCAN3	-0.076152	0.048464	negative
ENSGALG00000028691	MPG	-0.0761463	0.0484808	negative
ENSGALG00000004885	SLC24A5	-0.0761355	0.048513	negative
ENSGALG00000046794		-0.0760972	0.0486264	negative
ENSGALG00000020201	CEP44	-0.0760901	0.0486476	negative
ENSGALG00000014750		-0.0760406	0.0487947	negative
ENSGALG00000046455		-0.0760055	0.0488991	negative
ENSGALG00000013740	SLC20A1	-0.075937	0.049104	negative
ENSGALG00000004625	ATXN2	-0.0758763	0.0492856	negative
ENSGALG00000004193	ARSG	-0.075845	0.0493799	negative
ENSGALG00000016440	KLF11	-0.0758222	0.0494482	negative
ENSGALG00000002194	MRPL38	-0.0758005	0.0495138	negative
ENSGALG00000049755	IL22RA2	-0.0757952	0.0495295	negative
ENSGALG00000052885		-0.0757657	0.0496185	negative
ENSGALG00000011069	FIGN	-0.0757578	0.0496423	negative
ENSGALG00000017002	FNDC3A	-0.0757491	0.0496686	negative
ENSGALG00000004783	BBLN	-0.0757284	0.0497314	negative
ENSGALG00000001597	PSMB3	-0.075723	0.0497476	negative
ENSGALG00000035462	IREB2	-0.0757179	0.0497629	negative
ENSGALG00000001035		-0.0757085	0.0497915	negative
ENSGALG00000023576	PIM3	-0.0757029	0.0498086	negative
ENSGALG00000017021	ATP7B	-0.0756741	0.0498958	negative
ENSGALG00000019178	PRDM15	-0.0756666	0.0499185	negative

## Sheet: Table S10
Table S10. Differential expression genes detected between the top and bottom 20% FCR-ranked chickens
gene_id	gene name	p_value
ENSGALG00000047939		1.70302e-07
ENSGALG00000051283		1.96892e-06
ENSGALG00000046727		7.31437e-06
ENSGALG00000017199	MAML2	2.41495e-05
ENSGALG00000051350		8.20193e-05
ENSGALG00000041459	DDIT4	8.97713e-05
ENSGALG00000029571	TMEM55A	0.000134165
ENSGALG00000003510	UCK2	0.000134864
ENSGALG00000051558		0.000143248
ENSGALG00000033938	ARHGAP26	0.000226979
ENSGALG00000017032	SLC25A15	0.000232658
ENSGALG00000052910		0.000248315
ENSGALG00000049278		0.000261
ENSGALG00000048923	CBARP	0.000311493
ENSGALG00000005567	MSI2	0.000362486
ENSGALG00000035031	HEY1	0.000376069
ENSGALG00000027891	NREP	0.000376475
ENSGALG00000004476	SEMA3G	0.000424898
ENSGALG00000010870	JUN	0.000443821
ENSGALG00000006976		0.000462501
ENSGALG00000011019	ROR1	0.000470095
ENSGALG00000053359		0.000526174
ENSGALG00000036142	LOXL3	0.000579714
ENSGALG00000032903		0.000593418
ENSGALG00000002511		0.000624288
ENSGALG00000002550	TSHB	0.000647925
ENSGALG00000030801	CCKAR	0.000650062
ENSGALG00000004689	PKN1	0.000669952
ENSGALG00000031122	NTNG1	0.000714413
ENSGALG00000040971	EGR2	0.000733839
ENSGALG00000029033		0.000755921
ENSGALG00000010346	TGFB3	0.000798494
ENSGALG00000052388	METRN	0.000810826
ENSGALG00000012357	CXCR4	0.000822061
ENSGALG00000034478	CCL4	0.000824825
ENSGALG00000048751		0.000834706
ENSGALG00000039193	AGRN	0.000908892
ENSGALG00000012886	MARVELD3	0.00106058
ENSGALG00000026864	ZCCHC24	0.0010772
ENSGALG00000001633	DUSP26	0.00115059
ENSGALG00000042715		0.00119353
ENSGALG00000041981	PRR7	0.00122632
ENSGALG00000015140		0.00124766
ENSGALG00000035946	GUCY1A1	0.00136403
ENSGALG00000047072		0.00136552
ENSGALG00000017015	RNASEH2B	0.00138041
ENSGALG00000035075	TAP1	0.00147668
ENSGALG00000034294	ATP6V0D2	0.0015194
ENSGALG00000015908	COL12A1	0.00160183
ENSGALG00000029235	CPNE4	0.0016904
ENSGALG00000013605	CARMIL1	0.00171555
ENSGALG00000034986	HEYL	0.00176904
ENSGALG00000033212	HSP90AA1	0.00193574
ENSGALG00000052828		0.00206902
ENSGALG00000034020	RHOBTB2	0.00213859
ENSGALG00000015892	IRAK1BP1	0.00220643
ENSGALG00000006802	LAMB2	0.00221213
ENSGALG00000008270	CALHM2	0.0023383
ENSGALG00000054381		0.00235202
ENSGALG00000051379		0.00236189
ENSGALG00000014687	EPHA1	0.00236856
ENSGALG00000009626	THBS1	0.00241459
ENSGALG00000034453	SAMD11	0.00245496
ENSGALG00000038933	FABP7	0.0024929
ENSGALG00000035717	HSPG2	0.00255918
ENSGALG00000036086	TAGLN2	0.00264817
ENSGALG00000006197	CSNK2A1	0.00267517
ENSGALG00000010801	TMEM61	0.00270301
ENSGALG00000048223		0.0027348
ENSGALG00000004889	SLC2A1	0.00284953
ENSGALG00000054512		0.00287636
ENSGALG00000048178	SLC27A3	0.00288629
ENSGALG00000041730	GPR20	0.00302649
ENSGALG00000000293		0.0030646
ENSGALG00000054088		0.00306491
ENSGALG00000011637	TCP1	0.0030739
ENSGALG00000006743	YWHAH	0.00313096
ENSGALG00000048285	TCN2	0.00314065
ENSGALG00000026077	ALDOC	0.00314841
ENSGALG00000002622	FCHSD1	0.00316446
ENSGALG00000026159	PDLIM7	0.00320234
ENSGALG00000034118	SOX18	0.00323548
ENSGALG00000044391	RBM11	0.00325609
ENSGALG00000029118		0.00326267
ENSGALG00000053121		0.00326442
ENSGALG00000033090	VDR	0.00328734
ENSGALG00000023193	SOCS1L	0.0033028
ENSGALG00000047771	PGF	0.00336276
ENSGALG00000004860	RASD1	0.00339393
ENSGALG00000002548	TLN1	0.00342477
ENSGALG00000016424	CPSF3	0.00347198
ENSGALG00000046915		0.00348205
ENSGALG00000021762	SNORD58	0.00353211
ENSGALG00000017326	ARHGEF17	0.00353252
ENSGALG00000027707		0.00354447
ENSGALG00000026983	CHRD	0.00360174
ENSGALG00000012619	PRDM4	0.00362208
ENSGALG00000034560	SCARF2	0.00363141
ENSGALG00000014540	KANSL3	0.00369032
ENSGALG00000030064		0.00374315
ENSGALG00000032634	CFAP20	0.00375746
ENSGALG00000052087		0.00378353
ENSGALG00000027587		0.00387194
ENSGALG00000026733	FFAR4	0.00387821
ENSGALG00000005653	NFKB2	0.003906
ENSGALG00000006211	BCL2L1	0.00397027
ENSGALG00000039985	CDH11	0.00397207
ENSGALG00000007357	BCL6	0.0041557
ENSGALG00000049707		0.00416441
ENSGALG00000054726		0.0042315
ENSGALG00000007434	RHBDF1	0.00436262
ENSGALG00000027122	APPL2	0.00440608
ENSGALG00000041346	CXCL12	0.0044363
ENSGALG00000039376	DPT	0.0044437
ENSGALG00000053734		0.00445904
ENSGALG00000054150	GPR27	0.00450328
ENSGALG00000009149	FKBP7	0.00451627
ENSGALG00000053552	IER5L	0.00452695
ENSGALG00000052255		0.00452824
ENSGALG00000042759	PRKX	0.00482467
ENSGALG00000014066		0.00486947
ENSGALG00000005209	AQP1	0.00487074
ENSGALG00000029968	GADD45B	0.00491629
ENSGALG00000016993	SUCLA2	0.00499014
ENSGALG00000030011	ZNF704	0.00499376
ENSGALG00000026313	RND3	0.00501564
ENSGALG00000046607	SCNM1	0.00511071
ENSGALG00000025977	GADD45A	0.00519734
ENSGALG00000000284	HOXB4	0.00521185
ENSGALG00000021972	PLIN4	0.00521509
ENSGALG00000040891	RSU1	0.00525879
ENSGALG00000041491	ACKR4	0.0052893
ENSGALG00000033953	SHROOM4	0.00533673
ENSGALG00000005936	AGTR2	0.00552452
ENSGALG00000009654		0.00558655
ENSGALG00000008072	CHRDL1	0.00564765
ENSGALG00000048948		0.00565481
ENSGALG00000048555		0.00566354
ENSGALG00000002952	NRG4	0.00577818
ENSGALG00000032841		0.00589105
ENSGALG00000005352	GATA5	0.00590481
ENSGALG00000049136		0.00593195
ENSGALG00000038313	EFHD2	0.00593943
ENSGALG00000029528	KIRREL1	0.00595572
ENSGALG00000011306	DES	0.00598228
ENSGALG00000002562	ARAP3	0.00598265
ENSGALG00000007123		0.00604629
ENSGALG00000004184	SPARC	0.00607994
ENSGALG00000001031		0.00608352
ENSGALG00000043826	ANXA11	0.00610657
ENSGALG00000053085		0.00617336
ENSGALG00000046799		0.00618071
ENSGALG00000036774	RPL17	0.00619643
ENSGALG00000007536		0.00627129
ENSGALG00000007839	NCAM1	0.00636565
ENSGALG00000027476	PLEKHG5	0.00647301
ENSGALG00000030908		0.00647947
ENSGALG00000013112	RERGL	0.00648744
ENSGALG00000008608	FETUB	0.00650157
ENSGALG00000011902	TAGLN	0.00651518
ENSGALG00000028341		0.0065545
ENSGALG00000011511	CKB	0.00665167
ENSGALG00000041708	WNT4	0.00666482
ENSGALG00000043009	WNT1	0.00676133
ENSGALG00000052347		0.00682174
ENSGALG00000007508	HPSE2	0.00682302
ENSGALG00000000997	GJC3	0.0069412
ENSGALG00000039474	ID4	0.00704188
ENSGALG00000011823	FAT4	0.00713987
ENSGALG00000032029	SRF	0.00721466
ENSGALG00000036497	SOX4	0.00730836
ENSGALG00000037723		0.00731093
ENSGALG00000030587		0.00766575
ENSGALG00000029502	CLIC2	0.00768969
ENSGALG00000014124	TEC	0.00771079
ENSGALG00000005678	FLNB	0.00771718
ENSGALG00000011708	MYLK	0.00786934
ENSGALG00000010000	PRKCE	0.00794251
ENSGALG00000006415	CD40LG	0.00800636
ENSGALG00000029892	LMO2	0.00803588
ENSGALG00000002448	CCT6A	0.00806293
ENSGALG00000007779	ADCY9	0.00811967
ENSGALG00000015780	PNRC1	0.00812019
ENSGALG00000004379	BCL7A	0.00818337
ENSGALG00000021766		0.00823401
ENSGALG00000049676		0.00826968
ENSGALG00000003748	ANO5	0.00830174
ENSGALG00000041795	WWP1	0.00832977
ENSGALG00000012769	CHPT1	0.00837032
ENSGALG00000007785	PROK2	0.00841631
ENSGALG00000016457	TRIB2	0.00843098
ENSGALG00000016358	PTCHD1	0.00844907
ENSGALG00000015822		0.00849293
ENSGALG00000006891	ITIH5	0.00849346
ENSGALG00000003138	OXTR	0.00863451
ENSGALG00000019755	KRABZFP	0.00867717
ENSGALG00000033140		0.00872279
ENSGALG00000013743	ENPP7	0.00875555
ENSGALG00000051384		0.00876698
ENSGALG00000054410		0.00876868
ENSGALG00000005135	SERPINE2	0.00879866
ENSGALG00000009064	FZD1	0.00885331
ENSGALG00000038624		0.00891802
ENSGALG00000006609	EPHB1	0.00893341
ENSGALG00000046187	PARP12	0.0089743
ENSGALG00000010326	FLVCR2	0.00898229
ENSGALG00000003076	FASLG	0.0090013
ENSGALG00000042900	GATAD2A	0.00918307
ENSGALG00000012396	PTGER2	0.00918468
ENSGALG00000005346		0.00932309
ENSGALG00000050477		0.00936391
ENSGALG00000025938	KIAA0513	0.00941655
ENSGALG00000043234	HBA1	0.00944715
ENSGALG00000054243		0.00946108
ENSGALG00000000667	EDN2	0.00947389
ENSGALG00000026422	PARP14	0.00957213
ENSGALG00000031275	TUBB6	0.00957654
ENSGALG00000049938		0.0096436
ENSGALG00000007955	SLC16A5	0.00965814
ENSGALG00000015209	NFIL3	0.0096938
ENSGALG00000009272		0.00970391
ENSGALG00000002012		0.00979626
ENSGALG00000007728		0.00980994
ENSGALG00000012703	DTNBP1	0.00988928
ENSGALG00000032335	MARCKSL1	0.00991615
ENSGALG00000000318	CSRP1	0.00994363
ENSGALG00000017179	PDGFD	0.00994913
ENSGALG00000035156	DCTN1	0.00999802
ENSGALG00000046826	GYS1	0.0100378
ENSGALG00000009651	LXN	0.0101574
ENSGALG00000012178	PDGFB	0.0102356
ENSGALG00000030450	CLIP2	0.0102673
ENSGALG00000035244		0.0103666
ENSGALG00000033526		0.0104188
ENSGALG00000001709	MUSTN1	0.0104673
ENSGALG00000001304		0.0104679
ENSGALG00000004734		0.0105466
ENSGALG00000053543		0.0106249
ENSGALG00000012812	SVOPL	0.0106328
ENSGALG00000014365	RBPJ	0.0106558
ENSGALG00000039008		0.0107578
ENSGALG00000011294	THRB	0.0107984
ENSGALG00000051163		0.0108491
ENSGALG00000051234		0.0109617
ENSGALG00000041822	FGF22	0.0110991
ENSGALG00000050815		0.0111512
ENSGALG00000009628	KCTD12	0.0111649
ENSGALG00000052767		0.0113439
ENSGALG00000017019	WDFY2	0.0114068
ENSGALG00000036095	BICC1	0.0114919
ENSGALG00000011865	SMTN	0.0116283
ENSGALG00000039978	SLC4A1	0.0117065
ENSGALG00000032199	FGR	0.0117696
ENSGALG00000001802	JMJD6	0.0117868
ENSGALG00000010638	CASP3	0.0118133
ENSGALG00000007565	PPP2R2B	0.0119631
ENSGALG00000049362		0.0120149
ENSGALG00000030847	FZD2	0.0121134
ENSGALG00000036635		0.0121273
ENSGALG00000009848	LPGAT1	0.0121344
ENSGALG00000048283		0.0121816
ENSGALG00000030305	XKR8	0.0121969
ENSGALG00000023872	NIBAN2	0.0122963
ENSGALG00000016047	HLCS	0.0123046
ENSGALG00000028506	NHSL2	0.0123061
ENSGALG00000011592	MRAS	0.0123445
ENSGALG00000014432	RPS20	0.0124702
ENSGALG00000010010	RHOQ	0.0125462
ENSGALG00000010889	HOOK1	0.0126655
ENSGALG00000037692		0.0126674
ENSGALG00000023142	PTGER3	0.0127339
ENSGALG00000011164		0.0127526
ENSGALG00000050472		0.0130477
ENSGALG00000049553		0.0130617
ENSGALG00000043681	DAPP1	0.0130678
ENSGALG00000053999	VPS37D	0.013122
ENSGALG00000050813		0.013229
ENSGALG00000034661	ID1	0.0132301
ENSGALG00000006947	BDH1A	0.0132684
ENSGALG00000027918	PAFAH1B2	0.0132849
ENSGALG00000048152	SAE1	0.0133637
ENSGALG00000041266	CNN1	0.0133697
ENSGALG00000006547	PROCR	0.0136072
ENSGALG00000009612	TGFB2	0.0136074
ENSGALG00000032577	MECOM	0.0136473
ENSGALG00000028063		0.0136673
ENSGALG00000040621	IL18R1	0.0136946
ENSGALG00000032984	MEX3B	0.0137146
ENSGALG00000053926		0.0138112
ENSGALG00000017205	ENDOD1	0.0138294
ENSGALG00000020510		0.0138398
ENSGALG00000021634	MAP7D1	0.0139053
ENSGALG00000031597	HBAD	0.0139144
ENSGALG00000000836	RFX5	0.0139186
ENSGALG00000046550		0.0140438
ENSGALG00000028147	CTSK	0.014088
ENSGALG00000030781	CA2	0.0140999
ENSGALG00000007669	EGR1	0.0141169
ENSGALG00000013506	MED24	0.0142628
ENSGALG00000012834	AKR1D1	0.014267
ENSGALG00000009732	PCDH18	0.0142865
ENSGALG00000016471		0.0143007
ENSGALG00000034218		0.0143155
ENSGALG00000047831		0.0143581
ENSGALG00000039032	FJX1	0.0144081
ENSGALG00000012766		0.0144103
ENSGALG00000025582		0.014508
ENSGALG00000016797	FHL2	0.0146477
ENSGALG00000004518		0.0146587
ENSGALG00000023740	HBZ	0.0146686
ENSGALG00000031571		0.0147852
ENSGALG00000053106	FAM181B	0.0147919
ENSGALG00000017863		0.0148587
ENSGALG00000000720		0.0148985
ENSGALG00000002169	PLEKHB2	0.0149104
ENSGALG00000048930	CDC37	0.0149119
ENSGALG00000011450		0.0149645
ENSGALG00000011747		0.0150556
ENSGALG00000023612	LZTS2	0.0150626
ENSGALG00000006013	ZNF512B	0.015075
ENSGALG00000046192		0.0151201
ENSGALG00000005503	WFDC1	0.0152019
ENSGALG00000017849	SNORD14	0.0153388
ENSGALG00000010185	HSPA4L	0.0154181
ENSGALG00000037811	NRSN1	0.0154954
ENSGALG00000008881	RGS3	0.0155392
ENSGALG00000015219		0.0155671
ENSGALG00000013406	EOGT	0.0156127
ENSGALG00000044525	NFKBIE	0.0156139
ENSGALG00000037160		0.0156786
ENSGALG00000007645		0.0157591
ENSGALG00000011643	UTP20	0.0158452
ENSGALG00000050440	APOF	0.0158465
ENSGALG00000031021	ERICH1	0.0159691
ENSGALG00000004986	CERCAM	0.0159943
ENSGALG00000043727	NR4A1	0.016031
ENSGALG00000029367	CYBA	0.0160422
ENSGALG00000051412	PEA15	0.0160495
ENSGALG00000048390		0.0161945
ENSGALG00000019543	OTULIN	0.016269
ENSGALG00000040297	NBL1	0.016314
ENSGALG00000037939	ADGRG1	0.0163375
ENSGALG00000014448		0.0163845
ENSGALG00000005169	FUT11	0.0164015
ENSGALG00000034326	TMEM158	0.0164485
ENSGALG00000009940	SLC35E3	0.0164847
ENSGALG00000006181	NUB1	0.0165177
ENSGALG00000051509		0.0165956
ENSGALG00000011220	SLC25A29	0.0166343
ENSGALG00000032618	DUSP5	0.0166472
ENSGALG00000027562	PURG	0.0166797
ENSGALG00000007040	ACAP2	0.0167456
ENSGALG00000008349	LMCD1	0.0168699
ENSGALG00000051595		0.0168922
ENSGALG00000008289	RBM19	0.0169404
ENSGALG00000050278		0.0169535
ENSGALG00000054306	SRXN1	0.016979
ENSGALG00000030442		0.0170802
ENSGALG00000012998	WNT5B	0.0171163
ENSGALG00000016480	SDC1	0.0171518
ENSGALG00000007845	REL	0.0173892
ENSGALG00000010186	CAPN11	0.0173937
ENSGALG00000011384	RCOR1	0.0174009
ENSGALG00000037780	PMEPA1	0.0174209
ENSGALG00000042215	FAAP100	0.0174344
ENSGALG00000006512	HSPA8	0.0174363
ENSGALG00000050950	MIR145	0.0174731
ENSGALG00000010743	LRRC42	0.0175747
ENSGALG00000003799	USP4	0.0175753
ENSGALG00000008365	CHRM4	0.0175949
ENSGALG00000003595		0.0176852
ENSGALG00000045953		0.017927
ENSGALG00000049547		0.0181039
ENSGALG00000017120	SACS	0.0181753
ENSGALG00000051113		0.0182413
ENSGALG00000050176		0.01828
ENSGALG00000034737		0.0183071
ENSGALG00000012196	MCUB	0.0183473
ENSGALG00000033902		0.0183917
ENSGALG00000043736		0.0185403
ENSGALG00000006431	PANK1	0.0185907
ENSGALG00000008586	TUBB4B	0.0186403
ENSGALG00000006503	VDAC1	0.0186948
ENSGALG00000029276	PPP1R9B	0.0188245
ENSGALG00000034115	DUS1L	0.0188677
ENSGALG00000052142		0.0189805
ENSGALG00000054260		0.0190151
ENSGALG00000031707	DHH	0.0190198
ENSGALG00000047662	NR1D1	0.0190735
ENSGALG00000015895	HTR1B	0.0190872
ENSGALG00000011696	JAG2	0.0192641
ENSGALG00000036190	AOC1	0.0193157
ENSGALG00000009896	TRERF1	0.019346
ENSGALG00000016451	ROCK2	0.0194306
ENSGALG00000047644		0.0197014
ENSGALG00000028821	GLIPR2	0.0198784
ENSGALG00000050023		0.0199647
ENSGALG00000010293	RBP	0.019981
ENSGALG00000000533	SRSF3	0.0200214
ENSGALG00000015733	MDN1	0.0200522
ENSGALG00000031159	HIST1H110	0.0201218
ENSGALG00000013980	SLC2A12	0.0201928
ENSGALG00000054044		0.020236
ENSGALG00000010226		0.0202608
ENSGALG00000023882	MALL	0.0203714
ENSGALG00000008378	SRGAP3	0.0204337
ENSGALG00000003863	P2RX7	0.0204583
ENSGALG00000050545		0.0206747
ENSGALG00000034188	PAG1	0.0206917
ENSGALG00000000225	MGAT4C	0.0207018
ENSGALG00000001412	SEMA7A	0.0207188
ENSGALG00000044649	P2RX2	0.0207507
ENSGALG00000043532	SBSPON	0.0207861
ENSGALG00000042599	TMEM64	0.0208131
ENSGALG00000004777	AIFM2	0.0209683
ENSGALG00000013069	BPGM	0.0209891
ENSGALG00000000621	KANK3	0.0210331
ENSGALG00000015252	ST3GAL6	0.0210384
ENSGALG00000012377	HNMT	0.0210567
ENSGALG00000029446		0.0210705
ENSGALG00000030673		0.0211228
ENSGALG00000012730	GFOD1	0.0211465
ENSGALG00000029175	EFNB2	0.0211968
ENSGALG00000042020	CG-16	0.0212442
ENSGALG00000027533	RNF24	0.0213714
ENSGALG00000008656	ICOS	0.0214221
ENSGALG00000033178	KLF6	0.0214548
ENSGALG00000053241		0.0214721
ENSGALG00000033806	ITPRIPL2	0.0215139
ENSGALG00000047395		0.0215657
ENSGALG00000055094	CD63	0.0215897
ENSGALG00000054506		0.0216213
ENSGALG00000011715	HSPA2	0.0216235
ENSGALG00000017706		0.0216399
ENSGALG00000039206	ARID5A	0.0216731
ENSGALG00000014730	ELOVL7	0.0217203
ENSGALG00000047412		0.0219075
ENSGALG00000053013		0.0219246
ENSGALG00000006775	TGM2	0.0219425
ENSGALG00000013239		0.0219634
ENSGALG00000020479	SLC43A3	0.0220155
ENSGALG00000053057		0.0220256
ENSGALG00000054600		0.0220301
ENSGALG00000028501	DCK	0.0223277
ENSGALG00000008593	ATP1B4	0.0224012
ENSGALG00000012761	DRAM1	0.0224347
ENSGALG00000037166		0.0225198
ENSGALG00000046811	STIP1	0.0225232
ENSGALG00000050226		0.0225298
ENSGALG00000040492	LONP1	0.0226439
ENSGALG00000000251	CD79B	0.0227593
ENSGALG00000045196	LAPTM4B	0.0227776
ENSGALG00000029898	YKT6	0.022866
ENSGALG00000010294	RPS6KL1	0.0228667
ENSGALG00000008096	SUFU	0.0231274
ENSGALG00000016224	MAOA	0.0231511
ENSGALG00000006758	C1QTNF5	0.0231904
ENSGALG00000041977	RNF128	0.0232296
ENSGALG00000025692		0.0232673
ENSGALG00000055061	STUM	0.0233082
ENSGALG00000017715	TINAGL1	0.0233226
ENSGALG00000033694	IFI30	0.0233514
ENSGALG00000001048	OLFML2A	0.0233594
ENSGALG00000037370	NAV1	0.0234038
ENSGALG00000015880	HMGN2P46	0.0234778
ENSGALG00000002000	GRAMD2A	0.0234789
ENSGALG00000001181	KCNJ5	0.0235299
ENSGALG00000043541		0.0235364
ENSGALG00000052320		0.0235612
ENSGALG00000031325	TGFB1	0.0235875
ENSGALG00000037733		0.0236975
ENSGALG00000024488	CD99	0.0237297
ENSGALG00000042967	CTPS1	0.0238525
ENSGALG00000000529	LIMD2	0.0239458
ENSGALG00000044278		0.0240419
ENSGALG00000015204	ATG3	0.024094
ENSGALG00000016719	TNFRSF21	0.024124
ENSGALG00000054746		0.0241456
ENSGALG00000037353	TMEM131	0.0242041
ENSGALG00000004474	PLEKHF1	0.0243068
ENSGALG00000002797	PGD	0.0243234
ENSGALG00000010847	VEGFC	0.0244888
ENSGALG00000052891		0.0245578
ENSGALG00000011686	SEMA5B	0.0245595
ENSGALG00000034788		0.0245991
ENSGALG00000045122	AKR1B1	0.0246211
ENSGALG00000050845		0.0246244
ENSGALG00000015666	TNIP2	0.0247015
ENSGALG00000005610	SLC44A3	0.0247432
ENSGALG00000009207	TRIM2	0.0247976
ENSGALG00000054713		0.0248807
ENSGALG00000001895	PANK3	0.024933
ENSGALG00000030900	NCMAP	0.0250475
ENSGALG00000028354	METRNL	0.0250628
ENSGALG00000002198	FHOD1	0.0251572
ENSGALG00000009699	CCNL1	0.0252603
ENSGALG00000015348	ALCAM	0.025304
ENSGALG00000028174	CAVIN2	0.0253057
ENSGALG00000045021		0.0253329
ENSGALG00000037953	TUBA1A	0.0253576
ENSGALG00000050434		0.0253766
ENSGALG00000008544	SLC8A1	0.0254449
ENSGALG00000051887		0.0254977
ENSGALG00000032854	ACP5	0.0256259
ENSGALG00000019555	SERPINB1	0.0256657
ENSGALG00000041898	FAM43A	0.0256884
ENSGALG00000002615	DEF6	0.0257604
ENSGALG00000039269	RNF213	0.0258026
ENSGALG00000028551		0.0258471
ENSGALG00000015362	TRAT1	0.0258676
ENSGALG00000007114	APOA1	0.0261092
ENSGALG00000008616	DDR1	0.0262177
ENSGALG00000009168	AFF2	0.026228
ENSGALG00000034955	DCTN2	0.0263281
ENSGALG00000040754	CYP1C1	0.02642
ENSGALG00000004509		0.0265551
ENSGALG00000026119	MN1	0.0267617
ENSGALG00000010925	FAM126A	0.0268289
ENSGALG00000008663	DDAH1	0.0269019
ENSGALG00000001621	CLDN5	0.0269192
ENSGALG00000008659	HACD1	0.0269612
ENSGALG00000029912	CAMK1	0.0270032
ENSGALG00000040836	INSYN2A	0.0270438
ENSGALG00000048623		0.0270726
ENSGALG00000017327	P2RY6	0.02708
ENSGALG00000013747	TAGAP	0.0273019
ENSGALG00000031511	HIP1R	0.0273317
ENSGALG00000033471	CALD1	0.0273347
ENSGALG00000035494		0.027347
ENSGALG00000052122		0.027355
ENSGALG00000014934	HS3ST1	0.0273998
ENSGALG00000043167	TNFRSF11B	0.0274439
ENSGALG00000022926	GPR162	0.0274526
ENSGALG00000000417	SLC16A4	0.0274607
ENSGALG00000050467		0.0274963
ENSGALG00000051964		0.0275043
ENSGALG00000053836	SIPA1	0.0275307
ENSGALG00000034237	MIR7455	0.0276325
ENSGALG00000011124	ARHGAP24	0.0276596
ENSGALG00000034288		0.0278596
ENSGALG00000040055		0.027925
ENSGALG00000016769	CHST10	0.0279298
ENSGALG00000032489	ELOF1	0.0281124
ENSGALG00000054060		0.028113
ENSGALG00000034289	SLC41A3	0.0282915
ENSGALG00000000081	IL4I1	0.0282936
ENSGALG00000002845	CTNNA3	0.0283664
ENSGALG00000030791	DIAPH2	0.0285389
ENSGALG00000048996		0.0287034
ENSGALG00000054661		0.0288768
ENSGALG00000049613		0.0289799
ENSGALG00000008359	CD248	0.0290486
ENSGALG00000020392	PRIMA1	0.0290574
ENSGALG00000044565		0.0290596
ENSGALG00000039001	FILIP1	0.0290599
ENSGALG00000037504	CFAP36	0.0290601
ENSGALG00000014981	COX17	0.0290739
ENSGALG00000052156		0.0291418
ENSGALG00000005632	IRAG1	0.0291889
ENSGALG00000013594	PARD6G	0.0292786
ENSGALG00000003203		0.0293331
ENSGALG00000016964		0.0293544
ENSGALG00000047114		0.0294396
ENSGALG00000014835	C7	0.0294435
ENSGALG00000001513	CNTRL	0.0294897
ENSGALG00000011214	SERPINH1	0.0295965
ENSGALG00000049464		0.0297336
ENSGALG00000041752	CD164L2	0.0298068
ENSGALG00000027415	GRIN2C	0.0299176
ENSGALG00000053803	MIR12267	0.0299275
ENSGALG00000028517	EIF1	0.0299525
ENSGALG00000051213	DUSP21	0.0300178
ENSGALG00000011551	JCHAIN	0.0302538
ENSGALG00000013001		0.0303131
ENSGALG00000052612	RPS27L	0.0303532
ENSGALG00000006170	LRRC8C	0.0303848
ENSGALG00000040655	FAM20A	0.030405
ENSGALG00000047483	C1QTNF6	0.0304152
ENSGALG00000038458	LOXL1	0.0305539
ENSGALG00000009744	FAM98B	0.0305693
ENSGALG00000039628	AFAP1L1	0.0306103
ENSGALG00000026263	RGS8	0.03063
ENSGALG00000040869		0.0306384
ENSGALG00000004129	SPP2	0.0307746
ENSGALG00000014872		0.0308486
ENSGALG00000030988	RBPMS2	0.0309027
ENSGALG00000014662	RBP5	0.0310287
ENSGALG00000048761		0.0311335
ENSGALG00000004141	LBFABP	0.0311827
ENSGALG00000048383		0.0311908
ENSGALG00000015706	LETM1	0.0312216
ENSGALG00000002588	PPARD	0.0312946
ENSGALG00000006571	SETD5	0.0312973
ENSGALG00000035645	GNAI2	0.0313775
ENSGALG00000003601	ATP2B4	0.0314131
ENSGALG00000049819		0.0316861
ENSGALG00000005411	MEIOB	0.0316892
ENSGALG00000012821	TUBB2B	0.0316988
ENSGALG00000041834	AEBP1	0.0317895
ENSGALG00000006751	THY1	0.0318475
ENSGALG00000047514		0.0318809
ENSGALG00000008518		0.0319735
ENSGALG00000047636		0.0319792
ENSGALG00000048488		0.0320816
ENSGALG00000039576	KNSTRN	0.0320862
ENSGALG00000015728	MUSK	0.0321816
ENSGALG00000038810		0.0321824
ENSGALG00000053626		0.0322006
ENSGALG00000036821	HSF1	0.0322339
ENSGALG00000001319	CAMK1G	0.0322738
ENSGALG00000004039	MINOS1	0.0323539
ENSGALG00000030377	MDFI	0.0324188
ENSGALG00000002759	PEAK1	0.0324531
ENSGALG00000011990	USP53	0.0326724
ENSGALG00000015458	ILDR2	0.0327055
ENSGALG00000024379		0.0327477
ENSGALG00000001607	CYBC1	0.0328373
ENSGALG00000008542	ADD3	0.0328603
ENSGALG00000006583	LSP1P1	0.0328786
ENSGALG00000035819	TMEM51	0.0328951
ENSGALG00000008197		0.0329306
ENSGALG00000013603	MYCT1	0.032941
ENSGALG00000006910	IMPDH2	0.0330482
ENSGALG00000007786	DOK5	0.033086
ENSGALG00000013971	SGK1	0.0331869
ENSGALG00000033971		0.0332234
ENSGALG00000002899	AACS	0.0332254
ENSGALG00000025629		0.0334289
ENSGALG00000001183	MYH10	0.0334546
ENSGALG00000001684	SEC14L1	0.0334732
ENSGALG00000037669	FKBP9	0.0335084
ENSGALG00000048220		0.0338765
ENSGALG00000004728	RGL1	0.0339423
ENSGALG00000013838		0.0340251
ENSGALG00000038969		0.0340354
ENSGALG00000008530	EIF4A3	0.0340809
ENSGALG00000006252	LMO4	0.0341042
ENSGALG00000036133	KLF15	0.0341144
ENSGALG00000014463	ACTN2	0.034158
ENSGALG00000032994	SOX17	0.0341597
ENSGALG00000028783		0.0341878
ENSGALG00000008373	STRADB	0.0341964
ENSGALG00000034251	SLC9A1	0.0342828
ENSGALG00000034992	FRMD4A	0.0342988
ENSGALG00000010164	SMARCA2	0.0343005
ENSGALG00000006822	PCDH19	0.0343126
ENSGALG00000044735		0.0343501
ENSGALG00000030940	BLB2	0.0344761
ENSGALG00000006646	ABCC1	0.0344912
ENSGALG00000047031		0.0344929
ENSGALG00000017405		0.0345283
ENSGALG00000032588	ARPC1B	0.0346333
ENSGALG00000035063		0.0346778
ENSGALG00000000141	BLB1	0.0347247
ENSGALG00000048725		0.0347756
ENSGALG00000045312	SEMA6C	0.0347859
ENSGALG00000004519	TRPV2	0.0348037
ENSGALG00000054117		0.0349543
ENSGALG00000004063	SLC25A14	0.0351546
ENSGALG00000007015	CD40	0.0351891
ENSGALG00000026970		0.0351903
ENSGALG00000043675	ANTXR2	0.0352342
ENSGALG00000042454	DCDC2	0.0352936
ENSGALG00000006379	SHH	0.035455
ENSGALG00000025539		0.0354866
ENSGALG00000029724	MTURN	0.0355059
ENSGALG00000021345	B3GNT9	0.0355159
ENSGALG00000048261	HES6	0.035538
ENSGALG00000013100	GRB10	0.035626
ENSGALG00000049220		0.0357657
ENSGALG00000042471	IL2RA	0.0357741
ENSGALG00000009791	PROX1	0.0358318
ENSGALG00000008902	GIPC2	0.0358542
ENSGALG00000038133	SMIM3	0.0359001
ENSGALG00000013637	TDP2	0.0360297
ENSGALG00000043072	POU6F1	0.0362161
ENSGALG00000026781	ALOX5AP	0.0362243
ENSGALG00000029193		0.0362396
ENSGALG00000011885	ANXA5	0.0363214
ENSGALG00000032701	LY96	0.0363439
ENSGALG00000003143	ZC3H7A	0.0364307
ENSGALG00000049851		0.0364469
ENSGALG00000009619	GPR176	0.0365409
ENSGALG00000036189	ANGPT2	0.0365924
ENSGALG00000008677	VIM	0.036641
ENSGALG00000035461	CHORDC1	0.0366786
ENSGALG00000037195	TALDO1	0.0368222
ENSGALG00000000927	ANGPTL2	0.0372818
ENSGALG00000010094	B4GALT2	0.0374374
ENSGALG00000007001	TLR4	0.037487
ENSGALG00000047861	TAMALIN	0.0375599
ENSGALG00000009875	HMGA2	0.037645
ENSGALG00000026846	JMJD7	0.0377763
ENSGALG00000003212	TSPO2	0.0378012
ENSGALG00000016890	MBNL2	0.0378999
ENSGALG00000009111	HAUS2	0.0380073
ENSGALG00000021910		0.0382109
ENSGALG00000003122	ZFAND2A	0.0383083
ENSGALG00000008796	RPF1	0.0383227
ENSGALG00000009450	DUSP10	0.0385142
ENSGALG00000049450	IGLL1	0.0386536
ENSGALG00000040156	CCDC88C	0.0386548
ENSGALG00000004319	NUDT13	0.0386882
ENSGALG00000038820		0.0389292
ENSGALG00000033150	MIDN	0.0389376
ENSGALG00000008633	SEPT6	0.0389649
ENSGALG00000051443	C1orf216	0.0389885
ENSGALG00000021314	PLA2G10	0.0390097
ENSGALG00000030419	GLS2	0.0390161
ENSGALG00000051518		0.0390589
ENSGALG00000000975	C1orf174	0.0390713
ENSGALG00000009240	NFE2L2	0.0391427
ENSGALG00000042553	RAP2B	0.039221
ENSGALG00000037371	TMEM65	0.0392937
ENSGALG00000009957	TIE1	0.0393058
ENSGALG00000039228	ZFP36L1	0.0393922
ENSGALG00000050207	EMP2	0.0394025
ENSGALG00000013879	TIA1	0.0395274
ENSGALG00000015090	PLIN2	0.0395375
ENSGALG00000013993	VNN1	0.0395468
ENSGALG00000013725	LONRF1	0.03969
ENSGALG00000017186	BIRC3	0.0397236
ENSGALG00000006409	PODXL	0.0397361
ENSGALG00000047506		0.0397613
ENSGALG00000011272	RAB5A	0.0397648
ENSGALG00000032955	TUFT1	0.0398577
ENSGALG00000030176	SLC31A2	0.0399014
ENSGALG00000010991	ALG6	0.0400386
ENSGALG00000041192	IFIH1	0.0400656
ENSGALG00000039473	NOP53	0.0401105
ENSGALG00000021686		0.040118
ENSGALG00000005208	S1PR1	0.0403244
ENSGALG00000043287	CAV1	0.0403487
ENSGALG00000024984		0.0403815
ENSGALG00000014203	PARVG	0.0404219
ENSGALG00000008280	PMPCB	0.0404255
ENSGALG00000012946	FAM60A	0.0405527
ENSGALG00000010747	FBLN5	0.0406024
ENSGALG00000009553	SMC4	0.0406392
ENSGALG00000002116	TEN1	0.0406637
ENSGALG00000006841	POLR2L	0.0407681
ENSGALG00000047455		0.040909
ENSGALG00000036111	ITM2C	0.0410251
ENSGALG00000009725	SCG5	0.0412579
ENSGALG00000050250		0.0412587
ENSGALG00000004521	GPX3	0.0413059
ENSGALG00000007027	SGSH	0.0413154
ENSGALG00000009052	LBH	0.0415294
ENSGALG00000042458	ACTN1	0.0415444
ENSGALG00000052651		0.0415717
ENSGALG00000035718	DOK1	0.0415885
ENSGALG00000009641	COL1A2	0.0416042
ENSGALG00000045581		0.0416144
ENSGALG00000049267		0.0417227
ENSGALG00000013780	AIG1	0.0417666
ENSGALG00000031928	SPTLC2	0.04178
ENSGALG00000031397	NT5C3A	0.0417809
ENSGALG00000014042	SSPN	0.041822
ENSGALG00000032260	IL10RA	0.0419422
ENSGALG00000051240		0.0420305
ENSGALG00000034507	CHST2	0.042079
ENSGALG00000049486		0.0420953
ENSGALG00000006294	PSMD2	0.0421073
ENSGALG00000005947	MYD88	0.0421148
ENSGALG00000003443	LRRC52	0.0422359
ENSGALG00000004357	ANXA6	0.0422695
ENSGALG00000054874		0.0424048
ENSGALG00000005140	RRAD	0.042439
ENSGALG00000017319	MRPL48	0.0424407
ENSGALG00000053511	APOLD1	0.0424743
ENSGALG00000015213		0.0424911
ENSGALG00000003891	ZNF423	0.0425602
ENSGALG00000003923	COL6A3	0.0425696
ENSGALG00000014201	PARVB	0.0426129
ENSGALG00000007608	ARHGEF9	0.0428323
ENSGALG00000038018	DNMT1	0.0428712
ENSGALG00000041120	METTL24	0.0428904
ENSGALG00000016287	NR0B1	0.0429489
ENSGALG00000008226	NIF3L1	0.0429986
ENSGALG00000006707	NOX1	0.0430012
ENSGALG00000050376		0.0431317
ENSGALG00000006792	VSTM2L	0.0431408
ENSGALG00000026019	ASCC1	0.0431516
ENSGALG00000003353		0.0432351
ENSGALG00000032526	B3GNT5	0.0433167
ENSGALG00000050095		0.0434074
ENSGALG00000014983		0.0434307
ENSGALG00000051266		0.0434687
ENSGALG00000004900	RFLNB	0.043502
ENSGALG00000004424	SEC16B	0.0435613
ENSGALG00000052542		0.0435746
ENSGALG00000049951	SPOCK2	0.0435961
ENSGALG00000011998	SEC24D	0.0436734
ENSGALG00000009491	RAD51B	0.0436936
ENSGALG00000012420	CG-1B	0.0437286
ENSGALG00000007237	ALYREF	0.0438055
ENSGALG00000003939	KLF2	0.043819
ENSGALG00000025842	TPM2	0.04383
ENSGALG00000049293		0.0438419
ENSGALG00000012300	RAB32	0.0438428
ENSGALG00000026465	TMEM100	0.0438998
ENSGALG00000011811	SYNE2	0.0439326
ENSGALG00000045948		0.0439486
ENSGALG00000008308	BHLHE40	0.0439891
ENSGALG00000008207	FBXW8	0.0440309
ENSGALG00000046085	FAM110D	0.0441051
ENSGALG00000035028	NAB2	0.0441129
ENSGALG00000036218	RAB4A	0.0441366
ENSGALG00000019030		0.0443546
ENSGALG00000026928		0.044379
ENSGALG00000002678		0.0443806
ENSGALG00000050403	LYPD1	0.0444324
ENSGALG00000012118	TMEM260	0.0444621
ENSGALG00000018803	TMEM198	0.0446683
ENSGALG00000050118		0.0447872
ENSGALG00000025851	GPRIN3	0.0449375
ENSGALG00000014324	SLC2A14	0.0450476
ENSGALG00000052986		0.0451143
ENSGALG00000015712	SLBP	0.0451217
ENSGALG00000024272	S100A12	0.0451303
ENSGALG00000001231	SAMHD1	0.0451555
ENSGALG00000052457		0.0451986
ENSGALG00000027874	CHAC1	0.0452191
ENSGALG00000007646		0.0452566
ENSGALG00000049652		0.0453811
ENSGALG00000013376		0.0454378
ENSGALG00000033039	ENG	0.0455051
ENSGALG00000014485	LDB2	0.0456028
ENSGALG00000011031	JAK1	0.0456055
ENSGALG00000028627	TIMP3	0.0456339
ENSGALG00000005299	ANXA7	0.0456725
ENSGALG00000030125	ANKRD10	0.0457438
ENSGALG00000046971		0.0457703
ENSGALG00000001956	OLFML3	0.0458918
ENSGALG00000017321	PLEKHB1	0.0459162
ENSGALG00000011529	NAAA	0.0460465
ENSGALG00000009913	SMARCA5	0.0461881
ENSGALG00000035029		0.046241
ENSGALG00000051063		0.0463246
ENSGALG00000009759	SLC16A7	0.0464417
ENSGALG00000004238	MRM2	0.0465306
ENSGALG00000033206		0.0466244
ENSGALG00000007140	NRP1	0.04671
ENSGALG00000024288		0.0467831
ENSGALG00000000378	SLC25A37	0.0468796
ENSGALG00000039205		0.0469362
ENSGALG00000027788	CPE	0.0469411
ENSGALG00000054031		0.0469755
ENSGALG00000011528		0.0472761
ENSGALG00000006098	HPRT1	0.0473515
ENSGALG00000046481		0.0475469
ENSGALG00000028567	MYL9	0.0476135
ENSGALG00000037077	CCR5	0.0476274
ENSGALG00000036390	PPP1R17	0.0476611
ENSGALG00000016974	GTF2F2	0.0476708
ENSGALG00000002112	CSF3R	0.0476776
ENSGALG00000012056	GRAP2	0.0477161
ENSGALG00000019355	CPSF6	0.0477557
ENSGALG00000031158	OAT	0.047777
ENSGALG00000038683		0.0477798
ENSGALG00000006818		0.0479985
ENSGALG00000041309	ALKBH3	0.0481115
ENSGALG00000008040		0.0481707
ENSGALG00000035237		0.0483012
ENSGALG00000003113	RGS14	0.0483352
ENSGALG00000006427	CARS	0.0483972
ENSGALG00000049226		0.0484311
ENSGALG00000046719		0.0484394
ENSGALG00000028928	LCAT	0.0484592
ENSGALG00000029939		0.0485492
ENSGALG00000011389	TRAF3	0.0487504
ENSGALG00000042321	LYN	0.048796
ENSGALG00000014970	FSTL1	0.048803
ENSGALG00000015608	ADRA2C	0.0488339
ENSGALG00000003499	MAST3	0.0488408
ENSGALG00000029635		0.0488494
ENSGALG00000028721	LMOD1	0.0489511
ENSGALG00000037257	HLX	0.0489966
ENSGALG00000040464	STRN3	0.0490069
ENSGALG00000008939	FUBP1	0.0492024
ENSGALG00000003521	TPM1	0.0494013
ENSGALG00000007128	SH3BGRL	0.0494113
ENSGALG00000047208	KLF-4	0.0494157
ENSGALG00000025646		0.0494542
ENSGALG00000027151	FKBP1A	0.0494705
ENSGALG00000010391	MMRN1	0.0498158
ENSGALG00000048419		0.0498335
ENSGALG00000007819	PDZRN3	0.0499107
ENSGALG00000025204		0.0499631
ENSGALG00000007689	CENATAC	0.049976

[truncated: 9 more sheets: Table S11, Table S12, Table S13, Table S14, Table S15, Table S16, Table S17, Table S18, Table S19]
